# Supplementary material for: Early intermittent hyperlipidaemia alters tissue macrophages to fuel atherosclerosis
Source: Nature. 2024 Sep 4;634(8033):457–65. doi: 10.1038/s41586-024-07993-x (PMC11464399; doi:10.1038/s41586-024-07993-x)
Supplement: Supplementary file 3 — Supplementary Tables 1–28. [file 41586_2024_7993_MOESM3_ESM.xlsx]

## Sheet: Index
ID	Description	Corresponding Figure
Supplementary Table 1	List of 746 significant differentially expressed genes (DEGs) identified using DESeq2 by comparing 3 weeks iWD vs cWD groups.	Fig2b
Supplementary Table 2	Gene Ontology pathway enrichment for the 746 significant DEGs listed in Supplementary Table S1. Highlighted pathways were selected to plot.	Fig2a
Supplementary Table 3	Gene list summary for significant DEGs associated with specific arterial macrophage subsets.
Supplementary Table 4	Transcription factor (TF) binding motif enrichment analysis for both significant DEGs and non-significant DEGs.	Extended Data Fig6a
Supplementary Table 5	Gene Ontology pathway enrichment for the significant DEGs enriched for SPIC binding motifs. Highlighted pathways were selected to plot.	Extended Data Fig6b
Supplementary Table 6	Gene list for significant and nonsignificant DEGs overlaping with GWAS relating to atherosclerotic cardiovascular disease (ASCVD).	Fig4a
Supplementary Table 7	Gene list for significant DEGs overlaping with GWAS relating to atherosclerotic cardiovascular disease (ASCVD) and associated with specific arterial macrophage subsets.	Fig4b
Supplementary Table 8	ASCVD-GWAS-associated macrophage DEGs that are differentially expressed in symptomatic versus asymptomatic carotid atherosclerotic plaques	Fig4c
Supplementary Table 9	Gene ontology analysis list for NRP1 high versus NRP1 low macrophages in single-cell data for human atherosclerosis. Highlighted pathways were selected to plot.	Fig4f
Supplementary Table 10	Gene ontology analysis list for NRP1 high versus NRP1 low macrophages in single-cell data for mouse atherosclerosis
Supplementary Table 11	Gene ontology analysis list using R clusterProfiler for 220 GWAS causal genes from Aragam et al, 2022 paper ST31. 867 Biological process pathways were identified with 178 genes out of total 220 causal genes. Highlighted pathways were selected to plot.	Extended Data Fig9
Supplementary Table 12	Significant differentially expressed genes list for NRP1 WT versus NRP1 KO periotoneal macrophages in reconstituted Ldlr KO mice
Supplementary Table 13	Gene ontology analysis list for NRP1 WT versus NRP1 KO periotoneal macrophages in reconstituted Ldlr KO mice. Highlighted pathways were selected to plot.	Fig4h
Supplementary Table 14	Characteristics of participants in childhood, adolescence, and young adulthood.
Supplementary Table 15	Characteristics of participants who had carotid ultrasound measurements in 2018.
Supplementary Table 16	Association of non-high-density-lipoprotein cholesterol and the presence of carotid plaque in 2001 or 2007 (aged 24 -45 years), stratified by sex.
Supplementary Table 17	Association of non-high-density-lipoprotein cholesterol and carotid plaque area (in log scale) in in 2001 or 2007 aged 24 to 45 years, stratified by sex
Supplementary Table 18	Association of non-high-density-lipoprotein cholesterol and the presence of carotid plaque in 2001 or 2007 (aged 24 -45 years), stratified by sex.
Supplementary Table 19	Association of non-HDL-C (per 1 standard deviation increase) in three life-periods (childhood, adolescence, young-adulthood) and the presence of carotid plaque (dichotomous, no/yes) in mid-adulthood (in 2018) aged 41 to 56 years, stratified by sex.
Supplementary Table 20	Association of non-HDL-C (per 1 mmol/l increase) in three life-periods (childhood, adolescence, young-adulthood) and the presence of carotid plaque (dichotomous, no/yes) in mid-adulthood (in 2018) aged 41 to 56 years, stratified by sex.
Supplementary Table 21	Association of non-high-density-lipoprotein cholesterol (per 1 standard deviation increase) and carotid plaque area (in log scale) in those with carotid plaque in mid-adulthood (in 2018) aged 41 to 56 years, stratified by sex
Supplementary Table 22	Association of non-high-density-lipoprotein cholesterol (per 1 mmol/l increase) and carotid plaque area (in log scale) in those with carotid plaque in mid-adulthood (in 2018) aged 41 to 56 years, stratified by sex
Supplementary Table 23	Sample table input summary with mapping statistics.
Supplementary Table 24	Nexflow softwares and corresponding versions
Supplementary Table 25	Mouse aortic cell single-cell RNA-seq datasets used in the study.
Supplementary Table 26	GWAS catalog table relating to atheroscleotic cardiovascular disease.
Supplementary Table 27	GWAS genes relating to atheroscleotic cardiovascular disease with orthology mouse genes using g:Orth from g:Profiler.
Supplementary Table 28	Human aortic cell single-cell RNA-seq datasets used in the study.

## Sheet: STable 1
Supplementary Table 1: List of 746 significant differentially expressed genes (DEGs) identified using DESeq2 by comparing 3 weeks iWD vs cWD groups (cut-off threshold padj < 0.05 & abs(log2FoldChange) >=1).
external_gene_name	baseMean	log2FoldChange	lfcSE	stat	pvalue	padj	ensembl_gene_id	description	chromosome_name	start_position	end_position	strand	transcript_length
Cntln	2139.52	9.6144	2.71661	3.53912	0.000401464	0.0229171	ENSMUSG00000038070	centlein, centrosomal protein	4	84802546	85050158	1	5528
Mfsd5	5681.42	8.87893	1.96673	4.51455	6.35e-06	0.00558285	ENSMUSG00000045665	major facilitator superfamily domain containing 5	15	102187889	102190189	1	1754
Rabep2	1410.6	8.31767	1.91834	4.33586	1.45e-05	0.00775519	ENSMUSG00000030727	rabaptin, RAB GTPase binding effector protein 2	7	126027931	126048417	1	2782
Mad2l2	4324.8	8.28403	2.15933	3.83639	0.000124858	0.0161319	ENSMUSG00000029003	MAD2 mitotic arrest deficient-like 2	4	148214841	148230156	1	339
Tha1	6938.32	8.18317	2.49685	3.2774	0.00104767	0.0291245	ENSMUSG00000017713	threonine aldolase 1	11	117758778	117764307	-1	1770
Eci1	3603.37	8.16054	2.1301	3.83107	0.000127589	0.0161319	ENSMUSG00000024132	enoyl-Coenzyme A delta isomerase 1	17	24645615	24658322	1	1137
Tpk1	3718.84	8.03357	2.38616	3.36674	0.000760628	0.0274782	ENSMUSG00000029735	thiamine pyrophosphokinase	6	43321935	43643212	-1	2671
Traf3ip3	1503.53	7.81334	2.14758	3.63821	0.000274545	0.0214691	ENSMUSG00000037318	TRAF3 interacting protein 3	1	192857761	192884011	-1	1854
Zfp35	1646.33	7.76243	1.98256	3.91536	9.03e-05	0.0161319	ENSMUSG00000063281	zinc finger protein 35	18	24122689	24138433	1	3040
Ccdc130	2718.83	7.75385	1.90341	4.07367	4.63e-05	0.0150015	ENSMUSG00000004994	coiled-coil domain containing 130	8	84984424	84997009	-1	2119
Plpp2	5216.2	7.63409	1.99596	3.82478	0.00013089	0.0161319	ENSMUSG00000052151	phospholipid phosphatase 2	10	79362264	79369630	-1	1609
Isy1	2746.82	7.43587	1.93215	3.84849	0.000118848	0.0161319	ENSMUSG00000030056	ISY1 splicing factor homolog	6	87791251	87815780	-1	5837
Zxdc	12972.5	7.3942	1.85737	3.981	6.86e-05	0.0159127	ENSMUSG00000034430	ZXD family zinc finger C	6	90346474	90380472	1	4864
Sort1	276.524	7.3366	2.2169	3.3094	0.000934972	0.0282159	ENSMUSG00000068747	sortilin 1	3	108191398	108268827	1	6836
Mul1	167.757	7.24737	2.04093	3.55102	0.000383748	0.0229171	ENSMUSG00000041241	mitochondrial ubiquitin ligase activator of NFKB 1	4	138161982	138169576	1	3733
Mga	1982.56	7.24106	2.18427	3.31509	0.00091613	0.0280771	ENSMUSG00000033943	MAX gene associated	2	119727709	119800062	1	11982
Vps33b	7075.82	7.22395	1.75546	4.11514	3.87e-05	0.0132829	ENSMUSG00000030534	vacuolar protein sorting 33B	7	79919397	79941502	1	2574
Hbb-bs	4139.95	7.18265	1.90376	3.77288	0.000161375	0.0180555	ENSMUSG00000052305	hemoglobin, beta adult s chain	7	103475741	103477303	-1	628
Nme3	502.947	7.04945	1.81586	3.88216	0.000103532	0.0161319	ENSMUSG00000073435	NME/NM23 nucleoside diphosphate kinase 3	17	25115474	25116496	1	715
Ngrn	137.544	7.03918	2.18562	3.22068	0.00127886	0.0301527	ENSMUSG00000047084	neugrin, neurite outgrowth associated	7	79910963	79915122	1	1317
Shmt1	435.191	6.9819	1.7614	3.96385	7.38e-05	0.0159127	ENSMUSG00000020534	serine hydroxymethyltransferase 1 (soluble)	11	60678930	60702544	-1	2858
Trat1	1336.49	6.97759	2.27755	3.06364	0.00218661	0.0356242	ENSMUSG00000030775	T cell receptor associated transmembrane adaptor 1	16	48551137	48592384	-1	4665
Rasal3	4136.12	6.97342	2.09824	3.32346	0.000889076	0.0277021	ENSMUSG00000052142	RAS protein activator like 3	17	32609633	32622557	-1	3681
Lims2	1105.72	6.91188	2.0682	3.34198	0.00083183	0.0277021	ENSMUSG00000024395	LIM and senescent cell antigen like domains 2	18	32055343	32091672	1	685
Tnfsf13b	335.77	6.85681	2.38122	2.87954	0.00398258	0.0440238	ENSMUSG00000031497	tumor necrosis factor (ligand) superfamily, member 13b	8	10056467	10089072	1	1919
Mrpl55	465.861	6.82841	2.07604	3.28915	0.00100491	0.0289028	ENSMUSG00000036860	mitochondrial ribosomal protein L55	11	59093312	59096960	1	757
Cul4a	401.883	6.81273	2.40603	2.83153	0.00463262	0.0477831	ENSMUSG00000031446	cullin 4A	8	13155621	13197940	1	3728
Raet1d	285.24	6.81087	2.39961	2.83832	0.00453514	0.0473823	ENSMUSG00000078452	retinoic acid early transcript delta	10	22236451	22250038	1	1425
Coa7	981.761	6.81036	2.2743	2.99448	0.0027491	0.0379882	ENSMUSG00000048351	cytochrome c oxidase assembly factor 7	4	108185337	108198741	1	3714
Cog8	760.723	6.80765	2.30161	2.95778	0.00309866	0.0399028	ENSMUSG00000031916	component of oligomeric golgi complex 8	8	107772921	107783321	-1	4476
Rab27a	235.661	6.74593	1.95088	3.4579	0.000544406	0.0249285	ENSMUSG00000032202	RAB27A, member RAS oncogene family	9	72952136	73004911	1	3168
Yju2	468.92	6.73495	2.1645	3.11154	0.00186111	0.0334754	ENSMUSG00000003208	YJU2 splicing factor	17	56266099	56275285	1	1601
Dclre1b	1501.29	6.73133	1.90052	3.54183	0.000397361	0.0229171	ENSMUSG00000027845	DNA cross-link repair 1B	3	103707921	103716760	-1	4113
A630001G21Rik	1063.72	6.71249	1.99827	3.35916	0.000781794	0.0277021	ENSMUSG00000052760	RIKEN cDNA A630001G21 gene	1	85644804	85706364	-1	1798
Gosr1	965.096	6.71157	2.13068	3.14996	0.00163291	0.0317408	ENSMUSG00000010392	golgi SNAP receptor complex member 1	11	76617428	76654405	-1	4289
Ppil3	722.534	6.69419	1.74293	3.84078	0.000122646	0.0161319	ENSMUSG00000026035	peptidylprolyl isomerase (cyclophilin)-like 3	1	58470153	58484645	-1	1363
Rpl9-ps2	226.347	6.68566	2.19799	3.04171	0.00235238	0.0365531	ENSMUSG00000082749	ribosomal protein L9, pseudogene 2	11	46452858	46453434	1	577
Stx17	507.099	6.65618	2.02247	3.29111	0.000997931	0.0288128	ENSMUSG00000061455	syntaxin 17	4	48124915	48186507	1	1771
Dip2c	162.19	6.64574	1.79892	3.69429	0.0002205	0.0196298	ENSMUSG00000048264	disco interacting protein 2 homolog C	13	9326564	9718964	1	8023
Clspn	267.933	6.64396	2.19544	3.02625	0.00247605	0.0368299	ENSMUSG00000042489	claspin	4	126450728	126487696	1	5027
Rmi1	1856.26	6.60189	1.79093	3.68629	0.000227545	0.0196443	ENSMUSG00000035367	RecQ mediated genome instability 1	13	58550062	58558962	1	3594
Nsun4	1067.98	6.5947	2.22263	2.96707	0.00300655	0.0397225	ENSMUSG00000028706	NOL1/NOP2/Sun domain family, member 4	4	115890039	115911073	-1	2439
Ercc6	762.093	6.57427	2.1573	3.04745	0.00230793	0.0362578	ENSMUSG00000054051	excision repair cross-complementing rodent repair deficiency, complementation group 6	14	32235478	32302947	1	8423
Ncapd3	630.656	6.55621	2.18571	2.99958	0.0027035	0.0378591	ENSMUSG00000035024	non-SMC condensin II complex, subunit D3	9	26941471	27006611	1	3952
Timmdc1	157.297	6.54376	1.95124	3.35363	0.000797577	0.0277021	ENSMUSG00000002846	translocase of inner mitochondrial membrane domain containing 1	16	38318709	38343025	-1	1573
Kbtbd4	504.875	6.51823	1.90928	3.41397	0.00064023	0.0262682	ENSMUSG00000005505	kelch repeat and BTB (POZ) domain containing 4	2	90735084	90741970	1	2343
Golga4	1489.12	6.50491	1.80239	3.60906	0.000307313	0.0216846	ENSMUSG00000038708	golgi autoantigen, golgin subfamily a, 4	9	118335335	118411587	1	7583
Hba-a1	2339.94	6.50225	2.07916	3.12734	0.00176397	0.0325703	ENSMUSG00000069919	hemoglobin alpha, adult chain 1	11	32233511	32234465	1	699
Zc3h14	960.098	6.4885	2.04413	3.17421	0.00150243	0.0313733	ENSMUSG00000021012	zinc finger CCCH type containing 14	12	98713223	98754012	1	3146
Atxn7l2	359.503	6.47628	2.03042	3.18963	0.00142457	0.0312029	ENSMUSG00000048997	ataxin 7-like 2	3	108109538	108118250	-1	2321
Rras2	743.882	6.40786	2.22695	2.87742	0.00400945	0.0440274	ENSMUSG00000055723	related RAS viral (r-ras) oncogene 2	7	113646017	113717016	-1	2275
Synj2	203.151	6.40255	2.16676	2.95489	0.00312783	0.0400635	ENSMUSG00000023805	synaptojanin 2	17	5991555	6094565	1	5664
Atp11a	661.722	6.40182	2.10812	3.03674	0.00239153	0.0365531	ENSMUSG00000031441	ATPase, class VI, type 11A	8	12807014	12918728	1	7549
Lix1	241.974	6.36949	2.15321	2.95814	0.003095	0.0399028	ENSMUSG00000047786	limb and CNS expressed 1	17	17622934	17679649	1	3116
Tmem223	1064.21	6.32656	1.8913	3.34508	0.000822594	0.0277021	ENSMUSG00000117924	transmembrane protein 223	19	8748360	8749839	1	748
Ddx46	1593.34	6.29959	2.1605	2.9158	0.00354782	0.0422655	ENSMUSG00000021500	DEAD box helicase 46	13	55782840	55829069	1	4056
Map3k20	1433.74	6.2886	1.79389	3.50556	0.000455639	0.0231877	ENSMUSG00000004085	mitogen-activated protein kinase kinase kinase 20	2	72115981	72272954	1	3334
Vcpip1	944.237	6.28699	2.0395	3.08261	0.00205197	0.0350314	ENSMUSG00000045210	valosin containing protein (p97)/p47 complex interacting protein 1	1	9788847	9818607	-1	9749
Plcg1	1538.03	6.27693	2.1003	2.98859	0.00280266	0.0380498	ENSMUSG00000016933	phospholipase C, gamma 1	2	160573220	160617680	1	4388
Med31	508.996	6.25024	1.94289	3.21698	0.00129547	0.0301784	ENSMUSG00000020801	mediator complex subunit 31	11	72102550	72106418	-1	1161
Exosc9	221.341	6.22156	2.18594	2.84617	0.0044248	0.0466694	ENSMUSG00000027714	exosome component 9	3	36606755	36619876	1	1227
Flywch1	190.219	6.20955	2.15061	2.88735	0.00388503	0.0438194	ENSMUSG00000040097	FLYWCH-type zinc finger 1	17	23971767	23990576	-1	2943
Rfx3	378.943	6.16772	1.84457	3.34372	0.000826626	0.0277021	ENSMUSG00000040929	regulatory factor X, 3 (influences HLA class II expression)	19	27739121	27988566	-1	8988
Polr1e	1041.22	6.16636	1.89496	3.25408	0.00113761	0.029132	ENSMUSG00000028318	polymerase (RNA) I polypeptide E	4	45018583	45036565	1	2986
Lztr1	3473.66	6.15757	2.08614	2.95166	0.00316075	0.0402846	ENSMUSG00000022761	leucine-zipper-like transcriptional regulator, 1	16	17326552	17344197	1	3394
Pus3	203.523	6.15533	2.13445	2.8838	0.00392903	0.0438348	ENSMUSG00000032103	pseudouridine synthase 3	9	35469891	35478697	1	2144
Cd247	2786.43	6.0967	2.09893	2.90467	0.00367639	0.0431531	ENSMUSG00000005763	CD247 antigen	1	165616250	165704846	1	2713
Mtrf1l	431.658	6.07191	2.04387	2.97079	0.00297038	0.0393141	ENSMUSG00000019774	mitochondrial translational release factor 1-like	10	5761887	5773910	-1	2588
Ccnc	572.572	6.00176	1.71575	3.49803	0.000468706	0.0234811	ENSMUSG00000028252	cyclin C	4	21727701	21759922	1	3484
Slc39a6	125.368	5.98275	1.94646	3.07365	0.00211455	0.035092	ENSMUSG00000024270	solute carrier family 39 (metal ion transporter), member 6	18	24712938	24736874	-1	3882
Cyfip2	1828.14	5.95844	2.05781	2.89552	0.00378529	0.0433518	ENSMUSG00000020340	cytoplasmic FMR1 interacting protein 2	11	46084677	46203686	-1	6298
Dock11	2318.87	5.91906	1.84627	3.20595	0.00134615	0.0305047	ENSMUSG00000031093	dedicator of cytokinesis 11	X	35152485	35340215	1	6665
E430014B02Rik	3016.52	5.8585	1.99968	2.92971	0.00339276	0.0414274	ENSMUSG00000102973	RIKEN cDNA E430014B02 gene	17	52052557	52055712	-1	3156
Egfl7	1058.39	5.82826	2.02127	2.88346	0.00393329	0.0438348	ENSMUSG00000026921	EGF-like domain 7	2	26470026	26483132	1	367
Sik3	824.009	5.82671	2.02009	2.88438	0.00392187	0.0438348	ENSMUSG00000034135	SIK family kinase 3	9	45924118	46135492	1	6287
Fer	2403.81	5.81511	1.90859	3.0468	0.00231288	0.0362593	ENSMUSG00000000127	fer (fms/fps related) protein kinase	17	64170057	64446491	1	657
Ddx23	638.088	5.7876	2.04456	2.83073	0.00464426	0.0478372	ENSMUSG00000003360	DEAD box helicase 23	15	98543015	98560775	-1	3187
1700028B04Rik	186.859	5.723	1.7635	3.24525	0.00117349	0.029132	ENSMUSG00000099417	RIKEN cDNA 1700028B04 gene	7	28191975	28197138	1	971
Tnpo2	274.027	5.70584	1.9121	2.98407	0.0028444	0.0383009	ENSMUSG00000031691	transportin 2 (importin 3, karyopherin beta 2b)	8	85763544	85784212	1	4863
Hba-a2	6063.31	5.67836	1.85391	3.06292	0.00219191	0.0356329	ENSMUSG00000069917	hemoglobin alpha, adult chain 2	11	32246489	32247298	1	554
Zc3h13	1428.65	5.61882	1.80121	3.11946	0.00181183	0.033208	ENSMUSG00000022000	zinc finger CCCH type containing 13	14	75521813	75581866	1	534
Gm15446	597.18	5.6159	1.63371	3.43752	0.000587061	0.0249285	ENSMUSG00000090015	predicted gene 15446	5	110071266	110091802	1	2417
Fndc3a	15357.9	5.59895	1.72509	3.2456	0.00117204	0.029132	ENSMUSG00000033487	fibronectin type III domain containing 3A	14	72775386	72947443	-1	6143
Uba5	857.846	5.54485	1.96524	2.82147	0.00478043	0.0484391	ENSMUSG00000032557	ubiquitin-like modifier activating enzyme 5	9	103923798	103940333	-1	2404
Dop1b	674.209	5.52179	1.8819	2.93416	0.00334457	0.0413055	ENSMUSG00000022946	DOP1 leucine zipper like protein B	16	93508792	93607478	1	7319
Rest	802.509	5.51392	1.923	2.86734	0.00413932	0.044602	ENSMUSG00000029249	RE1-silencing transcription factor	5	77413338	77434279	1	7004
Zgrf1	192.841	5.51006	1.725	3.19425	0.00140196	0.0311094	ENSMUSG00000051278	zinc finger, GRF-type containing 1	3	127347138	127411672	1	7153
Ano6	3146.35	5.49584	1.66523	3.30036	0.000965621	0.0283173	ENSMUSG00000064210	anoctamin 6	15	95688724	95872632	1	4927
Rpa1	878.608	5.44424	1.93485	2.81377	0.00489635	0.0493462	ENSMUSG00000000751	replication protein A1	11	75188992	75239150	-1	5077
Thap7	675.569	5.41996	1.74852	3.09974	0.00193692	0.0339211	ENSMUSG00000022760	THAP domain containing 7	16	17345846	17349000	-1	1248
Cyb5b	1428.1	5.41432	1.84928	2.9278	0.0034137	0.0415083	ENSMUSG00000031924	cytochrome b5 type B	8	107877272	107914103	1	4316
Slc35c1	147.146	5.35893	1.86156	2.87873	0.00399278	0.0440238	ENSMUSG00000049922	solute carrier family 35, member C1	2	92283109	92290883	-1	3139
Dhx8	719.934	5.28789	1.82224	2.90187	0.0037094	0.0431531	ENSMUSG00000034931	DEAH (Asp-Glu-Ala-His) box polypeptide 8	11	101623745	101658184	1	4325
Dcun1d3	169.425	5.23836	1.79388	2.92013	0.00349889	0.0421332	ENSMUSG00000048787	DCN1, defective in cullin neddylation 1, domain containing 3 (S. cerevisiae)	7	119452019	119495521	-1	5985
Hectd1	2172.64	5.15928	1.8074	2.85453	0.00431005	0.0459061	ENSMUSG00000035247	HECT domain E3 ubiquitin protein ligase 1	12	51790505	51876319	-1	8988
Mief2	694.085	5.15378	1.73777	2.96575	0.00301947	0.0397931	ENSMUSG00000018599	mitochondrial elongation factor 2	11	60619224	60623777	1	2522
Pgp	1908.11	5.14516	1.67446	3.07273	0.0021211	0.035092	ENSMUSG00000043445	phosphoglycolate phosphatase	17	24689366	24692084	1	2627
Pak1ip1	2320.84	5.00303	1.53643	3.25627	0.00112888	0.029132	ENSMUSG00000038683	PAK1 interacting protein 1	13	41154499	41166491	1	1722
Magohb	427.271	4.99688	1.77067	2.82202	0.00477218	0.0484211	ENSMUSG00000030188	mago homolog B, exon junction complex core component	6	131261351	131270207	-1	767
Strbp	1276.41	4.98286	1.74317	2.8585	0.00425652	0.0455417	ENSMUSG00000026915	spermatid perinuclear RNA binding protein	2	37373240	37593871	-1	2940
Usp9x	2138.67	4.96797	1.62363	3.0598	0.00221486	0.0359226	ENSMUSG00000031010	ubiquitin specific peptidase 9, X chromosome	X	12937737	13039567	1	2772
Pde4a	4258.95	4.95121	1.74219	2.84194	0.00448392	0.04716	ENSMUSG00000032177	phosphodiesterase 4A, cAMP specific	9	21077010	21124544	1	4653
Diaph1	8014.05	4.82652	1.59691	3.0224	0.00250777	0.0370013	ENSMUSG00000024456	diaphanous related formin 1	18	37976654	38068529	-1	5666
Gm20257	154.201	4.82436	1.71397	2.81473	0.0048818	0.0493326	ENSMUSG00000102059	predicted gene, 20257	1	58691800	58694990	1	936
Angel2	2477.73	4.61145	1.50259	3.06899	0.00214782	0.0353884	ENSMUSG00000026634	angel homolog 2	1	190657309	190679159	1	3562
Rrnad1	683.776	4.52029	1.25072	3.61414	0.000301346	0.0216846	ENSMUSG00000004896	ribosomal RNA adenine dimethylase domain containing 1	3	87829908	87838024	-1	3157
Tecpr1	1509.27	4.34866	1.5272	2.84747	0.00440685	0.0466331	ENSMUSG00000066621	tectonin beta-propeller repeat containing 1	5	144131260	144160433	-1	5106
Ppp2r5d	646.812	4.26455	1.4983	2.84627	0.00442352	0.0466694	ENSMUSG00000059409	protein phosphatase 2, regulatory subunit B', delta	17	46993917	47016037	-1	1587
Psen2	270.298	4.14764	1.36839	3.03103	0.0024372	0.0367001	ENSMUSG00000010609	presenilin 2	1	180054569	180091003	-1	1170
Tns1	1935.21	-3.6844	1.24955	-2.94859	0.00319228	0.0405026	ENSMUSG00000055322	tensin 1	1	73949390	74163608	-1	9916
Zeb2os	287.72	-3.76126	1.22298	-3.0755	0.00210152	0.035092	ENSMUSG00000052248	zinc finger E-box binding homeobox 2, opposite strand	2	45000719	45004099	1	1736
Trp53inp2	1424.66	-3.87825	1.36868	-2.83357	0.00460314	0.047624	ENSMUSG00000038375	transformation related protein 53 inducible nuclear protein 2	2	155222979	155231770	1	486
Eif4e	3180.71	-3.92902	1.311	-2.99696	0.0027269	0.0379734	ENSMUSG00000028156	eukaryotic translation initiation factor 4E	3	138231940	138265457	1	4991
H2-Ob	1022.8	-3.97418	1.35975	-2.92272	0.00346985	0.0419864	ENSMUSG00000041538	histocompatibility 2, O region beta locus	17	34457877	34473388	1	2670
Utp11	1532.65	-4.00109	1.38265	-2.89379	0.00380619	0.0433769	ENSMUSG00000028907	UTP11 small subunit processome component	4	124571953	124587393	-1	1603
Lgals9	4816.22	-4.00981	1.40827	-2.84732	0.00440888	0.0466331	ENSMUSG00000001123	lectin, galactose binding, soluble 9	11	78853800	78875772	-1	1520
Aco2	2801.95	-4.0356	1.40009	-2.8824	0.00394665	0.0438929	ENSMUSG00000022477	aconitase 2, mitochondrial	15	81756510	81799334	1	2918
Pdgfa	199.331	-4.06296	1.34295	-3.02539	0.0024831	0.0368425	ENSMUSG00000025856	platelet derived growth factor, alpha	5	138961769	138983125	-1	2060
H2-Q7	2455.64	-4.06496	1.17961	-3.44601	0.000568919	0.0249285	ENSMUSG00000060550	histocompatibility 2, Q region locus 7	17	35658131	35662749	1	1497
Actr2	2471.26	-4.10845	1.26355	-3.25152	0.00114789	0.029132	ENSMUSG00000020152	ARP2 actin-related protein 2	11	20012304	20062913	-1	3631
Chmp2b	582.189	-4.12524	1.43552	-2.87369	0.00405705	0.04429	ENSMUSG00000004843	charged multivesicular body protein 2B	16	65336014	65359612	-1	1722
Clec7a	2826.65	-4.14317	1.43217	-2.89292	0.00381679	0.0433769	ENSMUSG00000079293	C-type lectin domain family 7, member a	6	129438554	129449742	-1	2272
Taok3	1516.3	-4.14909	1.44309	-2.87514	0.00403846	0.0442161	ENSMUSG00000061288	TAO kinase 3	5	117258194	117413284	1	4467
Cebpg	2373.37	-4.16672	1.38017	-3.01898	0.00253626	0.0370433	ENSMUSG00000056216	CCAAT/enhancer binding protein (C/EBP), gamma	7	34745847	34755998	-1	4709
Ptprj	267.922	-4.18743	1.47454	-2.83982	0.00451387	0.0473823	ENSMUSG00000025314	protein tyrosine phosphatase, receptor type, J	2	90260098	90410991	-1	513
Mrpl20	982.16	-4.19487	1.33215	-3.14895	0.0016386	0.0317408	ENSMUSG00000029066	mitochondrial ribosomal protein L20	4	155887335	155894432	1	488
Mier3	652.485	-4.3102	1.49265	-2.88762	0.00388171	0.0438194	ENSMUSG00000032727	MIER family member 3	13	111817513	111855130	1	657
Uqcc1	885.621	-4.32308	1.53117	-2.82338	0.00475209	0.048333	ENSMUSG00000005882	ubiquinol-cytochrome c reductase complex assembly factor 1	2	155688814	155772230	-1	2413
Scimp	1676.45	-4.36404	1.48477	-2.9392	0.0032906	0.0410119	ENSMUSG00000057135	SLP adaptor and CSK interacting membrane protein	11	70681758	70703412	-1	1080
Pmvk	506.945	-4.39562	1.5559	-2.82512	0.00472632	0.0482834	ENSMUSG00000027952	phosphomevalonate kinase	3	89361848	89376320	1	978
Tut7	1717.65	-4.4099	1.47799	-2.98371	0.00284772	0.0383009	ENSMUSG00000035248	terminal uridylyl transferase 7	13	59919375	59970961	-1	5869
Mgp	3795.31	-4.43153	1.56065	-2.83955	0.00451779	0.0473823	ENSMUSG00000030218	matrix Gla protein	6	136849433	136852821	-1	617
Nsmce2	1136.8	-4.44488	1.50229	-2.95873	0.0030891	0.0399028	ENSMUSG00000059586	NSE2/MMS21 homolog, SMC5-SMC6 complex SUMO ligase	15	59246096	59473533	1	2679
Adcy7	2062.19	-4.44621	1.33513	-3.33018	0.000867889	0.0277021	ENSMUSG00000031659	adenylate cyclase 7	8	88999031	89056590	1	5198
Ipo7	1100.49	-4.4518	1.39995	-3.17998	0.00147287	0.0313733	ENSMUSG00000066232	importin 7	7	109617481	109655816	1	4763
Med11	711.064	-4.47682	1.37595	-3.25361	0.00113949	0.029132	ENSMUSG00000018923	mediator complex subunit 11	11	70342745	70344553	1	445
Isyna1	1377.73	-4.48494	1.52225	-2.94625	0.00321652	0.0405141	ENSMUSG00000019139	myo-inositol 1-phosphate synthase A1	8	71047023	71049940	1	358
Gfer	355.116	-4.49601	1.59879	-2.81213	0.00492151	0.04952	ENSMUSG00000040888	growth factor, augmenter of liver regeneration	17	24912161	24915130	-1	897
Prpf39	2410.03	-4.50081	1.46255	-3.07736	0.0020884	0.035092	ENSMUSG00000035597	pre-mRNA processing factor 39	12	65083107	65110160	1	4069
Flcn	1644.07	-4.51229	1.53798	-2.9339	0.0033473	0.0413055	ENSMUSG00000032633	folliculin	11	59682234	59700842	-1	3437
Grk2	3424.27	-4.52518	1.53899	-2.94035	0.00327838	0.0409277	ENSMUSG00000024858	G protein-coupled receptor kinase 2	19	4336029	4356250	-1	3182
Qrich1	1695.61	-4.52826	1.49198	-3.03507	0.0024048	0.0365531	ENSMUSG00000006673	glutamine-rich 1	9	108394005	108437362	1	1085
Zmym5	1541.72	-4.54313	1.45763	-3.11679	0.0018283	0.033428	ENSMUSG00000040123	zinc finger, MYM-type 5	14	57028042	57049173	-1	5357
Sdf2	1460.09	-4.55624	1.53148	-2.97505	0.00292937	0.0390331	ENSMUSG00000002064	stromal cell derived factor 2	11	78136572	78146322	1	1268
Hadha	2515.55	-4.57495	1.44811	-3.15927	0.00158167	0.0313733	ENSMUSG00000025745	hydroxyacyl-CoA dehydrogenase trifunctional multienzyme complex subunit alpha	5	30323302	30360160	-1	4017
Dipk1a	807.016	-4.60164	1.63656	-2.81178	0.00492684	0.04952	ENSMUSG00000029270	divergent protein kinase domain 1A	5	108055919	108134951	-1	2721
Skiv2l	2049.27	-4.60534	1.5586	-2.95479	0.00312879	0.0400635	ENSMUSG00000040356	superkiller viralicidic activity 2-like (S. cerevisiae)	17	35058204	35069186	-1	4119
Arhgef10l	759.364	-4.60558	1.5273	-3.0155	0.00256557	0.037109	ENSMUSG00000040964	Rho guanine nucleotide exchange factor (GEF) 10-like	4	140241796	140393323	-1	4531
Ccar2	561.58	-4.61153	1.60972	-2.8648	0.0041727	0.0448326	ENSMUSG00000033712	cell cycle activator and apoptosis regulator 2	14	70375613	70391260	-1	2595
Zfp868	1174.44	-4.61649	1.43283	-3.22194	0.00127327	0.0301527	ENSMUSG00000060427	zinc finger protein 868	8	70063508	70078199	-1	2259
Mxi1	1251.59	-4.6186	1.58661	-2.91099	0.00360288	0.0425089	ENSMUSG00000025025	MAX interactor 1, dimerization protein	19	53298949	53364241	1	2627
Impa1	845.866	-4.62142	1.59043	-2.90577	0.00366355	0.0430755	ENSMUSG00000027531	inositol (myo)-1(or 4)-monophosphatase 1	3	10377016	10396499	-1	4185
2510009E07Rik	466.907	-4.62884	1.60291	-2.88778	0.00387969	0.0438194	ENSMUSG00000043391	RIKEN cDNA 2510009E07 gene	16	21467795	21513415	-1	5164
Cep170	1231.7	-4.634	1.60994	-2.87837	0.00399734	0.0440238	ENSMUSG00000057335	centrosomal protein 170	1	176561219	176641633	-1	4031
Ifi204	2450.19	-4.651	1.3879	-3.35111	0.00080489	0.0277021	ENSMUSG00000073489	interferon activated gene 204	1	173574859	173594509	-1	2296
Siva1	614.802	-4.66115	1.57338	-2.96251	0.0030514	0.0399028	ENSMUSG00000064326	SIVA1, apoptosis-inducing factor	12	112611113	112615583	1	924
Uckl1	1316.37	-4.67376	1.53355	-3.04768	0.00230616	0.0362578	ENSMUSG00000089917	uridine-cytidine kinase 1-like 1	2	181210942	181226685	-1	757
Nlrc4	367.442	-4.67751	1.47374	-3.1739	0.00150403	0.0313733	ENSMUSG00000039193	NLR family, CARD domain containing 4	17	74732433	74766137	-1	4729
Leprotl1	1275.52	-4.69515	1.59895	-2.93639	0.00332058	0.0412754	ENSMUSG00000031513	leptin receptor overlapping transcript-like 1	8	34602726	34614187	-1	2879
Rela	1598.68	-4.70494	1.36454	-3.44801	0.000564726	0.0249285	ENSMUSG00000024927	v-rel reticuloendotheliosis viral oncogene homolog A (avian)	19	5687511	5698158	1	2716
Irak1	2790.46	-4.71206	1.34005	-3.51634	0.000437533	0.0231877	ENSMUSG00000031392	interleukin-1 receptor-associated kinase 1	X	73057520	73067524	-1	3835
Ppp2r3d	429.791	-4.7122	1.56195	-3.01688	0.00255394	0.0370713	ENSMUSG00000093803	protein phosphatase 2 (formerly 2A), regulatory subunit B'', delta	9	124195827	124204759	1	4016
Ccm2	1523.68	-4.71986	1.66963	-2.82688	0.00470032	0.0481493	ENSMUSG00000000378	cerebral cavernous malformation 2	11	6496887	6546744	1	1858
Ilf2	2007.67	-4.72086	1.52212	-3.1015	0.0019254	0.0339211	ENSMUSG00000001016	interleukin enhancer binding factor 2	3	90383433	90395686	1	1702
Srrt	1832.97	-4.72297	1.6586	-2.84757	0.00440545	0.0466331	ENSMUSG00000037364	serrate RNA effector molecule homolog (Arabidopsis)	5	137293966	137305936	-1	3024
Kxd1	1278.1	-4.72527	1.54511	-3.05822	0.0022266	0.0359226	ENSMUSG00000055553	KxDL motif containing 1	8	70960922	70980606	-1	884
Tbc1d2b	271.702	-4.72585	1.61475	-2.92667	0.0034261	0.0415916	ENSMUSG00000037410	TBC1 domain family, member 2B	9	90084080	90152857	-1	5956
Spg20	528.753	-4.73002	1.62137	-2.9173	0.00353074	0.0422446	ENSMUSG00000036580	spastic paraplegia 20, spartin (Troyer syndrome) homolog (human)	3	55019529	55044743	1	3770
Gtf3c2	2136.32	-4.74828	1.53809	-3.08712	0.00202106	0.0346639	ENSMUSG00000106864	general transcription factor IIIC, polypeptide 2, beta	5	31313349	31337488	-1	4718
Arhgap25	1082.71	-4.75035	1.56449	-3.03636	0.00239456	0.0365531	ENSMUSG00000030047	Rho GTPase activating protein 25	6	87435527	87510241	-1	3816
Il13ra1	2232.25	-4.75325	1.39852	-3.39877	0.000676891	0.026473	ENSMUSG00000017057	interleukin 13 receptor, alpha 1	X	35375763	35434912	1	3712
Nenf	500.904	-4.76101	1.48728	-3.20116	0.00136876	0.0308129	ENSMUSG00000037499	neuron derived neurotrophic factor	1	191038986	191050391	-1	742
Ubl7	672.537	-4.77246	1.65676	-2.8806	0.00396913	0.0440238	ENSMUSG00000055720	ubiquitin-like 7 (bone marrow stromal cell-derived)	9	57818262	57837251	1	1319
Cnot10	866.611	-4.77681	1.59164	-3.00119	0.00268926	0.0378286	ENSMUSG00000056167	CCR4-NOT transcription complex, subunit 10	9	114414946	114469252	-1	2853
Irak2	1130.91	-4.77981	1.51162	-3.16204	0.00156667	0.0313733	ENSMUSG00000060477	interleukin-1 receptor-associated kinase 2	6	113615428	113671987	1	3196
Trim25	2283.26	-4.78056	1.54801	-3.08819	0.00201378	0.0346639	ENSMUSG00000000275	tripartite motif-containing 25	11	88890202	88911119	1	1433
Acot7	374.342	-4.78323	1.66338	-2.87561	0.00403243	0.0442148	ENSMUSG00000028937	acyl-CoA thioesterase 7	4	152262591	152356312	1	1457
Nsd3	2083.66	-4.79096	1.51537	-3.16158	0.00156915	0.0313733	ENSMUSG00000054823	nuclear receptor binding SET domain protein 3	8	26091617	26209694	1	2834
Atg101	1143.36	-4.7962	1.65626	-2.89579	0.00378203	0.0433518	ENSMUSG00000037204	autophagy related 101	15	101182153	101188826	1	1270
Anapc16	1492.49	-4.79763	1.58204	-3.03255	0.00242498	0.0366343	ENSMUSG00000020107	anaphase promoting complex subunit 16	10	59823231	59838957	-1	1852
Cdkn2aipnl	671.479	-4.79781	1.63585	-2.93292	0.00335785	0.0413674	ENSMUSG00000020392	CDKN2A interacting protein N-terminal like	11	51858488	51868161	1	1832
Mgat2	1960.28	-4.79786	1.35421	-3.54293	0.000395704	0.0229171	ENSMUSG00000043998	mannoside acetylglucosaminyltransferase 2	12	69230931	69233544	1	2614
Ifi209	1863.4	-4.79789	1.62727	-2.94842	0.00319404	0.0405026	ENSMUSG00000043263	interferon activated gene 209	1	173458483	173475494	1	3439
Anapc15	432.735	-4.80153	1.69901	-2.82608	0.00471221	0.0482051	ENSMUSG00000030649	anaphase promoting complex C subunit 15	7	101512922	101551056	1	251
Snapin	1213.34	-4.80522	1.65077	-2.91089	0.00360399	0.0425089	ENSMUSG00000001018	SNAP-associated protein	3	90395333	90398340	-1	1843
Cmah	1411.16	-4.812	1.60709	-2.99424	0.00275131	0.0379882	ENSMUSG00000016756	cytidine monophospho-N-acetylneuraminic acid hydroxylase	13	24511387	24661360	1	2221
Dda1	904.404	-4.81523	1.35847	-3.54459	0.00039322	0.0229171	ENSMUSG00000074247	DET1 and DDB1 associated 1	8	71921843	71928742	1	410
Nup37	315.489	-4.81594	1.67805	-2.86996	0.00410518	0.0444726	ENSMUSG00000035351	nucleoporin 37	10	87982854	88014252	1	1267
Cnpy4	728.843	-4.81642	1.63539	-2.94513	0.00322824	0.0405727	ENSMUSG00000036968	canopy FGF signaling regulator 4	5	138185747	138192180	1	1855
Mark2	914.489	-4.82656	1.52522	-3.16451	0.00155343	0.0313733	ENSMUSG00000024969	MAP/microtubule affinity regulating kinase 2	19	7252761	7319225	-1	4488
Ing4	1878.12	-4.84234	1.69272	-2.86068	0.00422734	0.0453545	ENSMUSG00000030330	inhibitor of growth family, member 4	6	125016723	125026228	1	1446
Pot1a	1413.67	-4.8443	1.69908	-2.85113	0.00435643	0.0462747	ENSMUSG00000029676	protection of telomeres 1A	6	25743736	25809245	-1	3151
Tmx2	960.888	-4.84435	1.64324	-2.94804	0.00319794	0.0405026	ENSMUSG00000050043	thioredoxin-related transmembrane protein 2	2	84501660	84509484	-1	1926
Rnf38	1088.35	-4.84719	1.72244	-2.81414	0.00489077	0.0493462	ENSMUSG00000035696	ring finger protein 38	4	44126210	44233789	-1	1617
E130309D02Rik	973.794	-4.85199	1.63744	-2.96316	0.00304501	0.0399028	ENSMUSG00000039244	RIKEN cDNA E130309D02 gene	5	143286950	143301115	-1	1758
Scd2	932.619	-4.85642	1.69896	-2.85846	0.00425698	0.0455417	ENSMUSG00000025203	stearoyl-Coenzyme A desaturase 2	19	44282113	44295303	1	5455
Impact	1359.5	-4.85804	1.60857	-3.0201	0.00252691	0.0370433	ENSMUSG00000024423	impact, RWD domain protein	18	13088909	13126007	1	475
Ext1	481.522	-4.86165	1.56562	-3.10527	0.00190107	0.0337678	ENSMUSG00000061731	exostosin glycosyltransferase 1	15	52927434	53209555	-1	7663
Pafah1b3	523.597	-4.87688	1.60009	-3.04789	0.00230458	0.0362578	ENSMUSG00000005447	platelet-activating factor acetylhydrolase, isoform 1b, subunit 3	7	24994474	24997411	-1	833
Ube2d-ps	355.231	-4.87939	1.64992	-2.95735	0.00310293	0.0399028	ENSMUSG00000083844	ubiquitin-conjugating enzyme E2D, pseudogene	11	5712129	5734710	1	1846
Tpst2	725.884	-4.88061	1.60339	-3.04393	0.00233509	0.0364547	ENSMUSG00000029344	protein-tyrosine sulfotransferase 2	5	112424557	112463227	1	1835
Tk2	726.847	-4.8833	1.72557	-2.82997	0.00465526	0.0478845	ENSMUSG00000035824	thymidine kinase 2, mitochondrial	8	104953317	104975190	-1	2406
Clns1a	1563.14	-4.884	1.59841	-3.05553	0.00224663	0.0359749	ENSMUSG00000025439	chloride channel, nucleotide-sensitive, 1A	7	97345841	97370003	1	1504
Stub1	1597.44	-4.88651	1.68336	-2.90283	0.00369809	0.0431531	ENSMUSG00000039615	STIP1 homology and U-Box containing protein 1	17	26049479	26052378	-1	1803
Klhl6	2145.48	-4.88707	1.51433	-3.22721	0.00125003	0.0297699	ENSMUSG00000043008	kelch-like 6	16	19765246	19801787	-1	2389
Cyb561a3	1192.76	-4.88989	1.62365	-3.01167	0.00259818	0.0371495	ENSMUSG00000034445	cytochrome b561 family, member A3	19	10554536	10573325	1	3130
Clcc1	856.655	-4.89881	1.53772	-3.18576	0.00144373	0.0312029	ENSMUSG00000027884	chloride channel CLIC-like 1	3	108561229	108586156	1	2043
Ecpas	691.693	-4.90315	1.6214	-3.02402	0.00249439	0.0369367	ENSMUSG00000050812	Ecm29 proteasome adaptor and scaffold	4	58798911	58912749	-1	7045
Arl4a	1558.65	-4.90473	1.67377	-2.93036	0.00338572	0.0414274	ENSMUSG00000047446	ADP-ribosylation factor-like 4A	12	40055446	40088024	-1	1200
Nagpa	467.031	-4.90642	1.68012	-2.92028	0.00349712	0.0421332	ENSMUSG00000023143	N-acetylglucosamine-1-phosphodiester alpha-N-acetylglucosaminidase	16	5013153	5021876	-1	2230
Vps52	705.208	-4.91396	1.57799	-3.11407	0.00184527	0.0334593	ENSMUSG00000024319	VPS52 GARP complex subunit	17	34174786	34186009	1	3383
Sdhaf2	950.416	-4.91443	1.73541	-2.83186	0.00462774	0.0477831	ENSMUSG00000024668	succinate dehydrogenase complex assembly factor 2	19	10477898	10503506	-1	2981
Ptpmt1	753.614	-4.91509	1.69845	-2.89387	0.0038053	0.0433769	ENSMUSG00000063235	protein tyrosine phosphatase, mitochondrial 1	2	90739060	90748389	-1	3313
Fam174a	730.366	-4.91661	1.55006	-3.17188	0.00151457	0.0313733	ENSMUSG00000051185	family with sequence similarity 174, member A	1	95241348	95263009	1	2112
Mvd	623.344	-4.91779	1.68502	-2.91853	0.00351686	0.0422446	ENSMUSG00000006517	mevalonate (diphospho) decarboxylase	8	123160340	123170161	-1	1833
Rrp7a	518.896	-4.91801	1.66842	-2.9477	0.00320148	0.0405026	ENSMUSG00000018040	ribosomal RNA processing 7 homolog A	15	82997634	83007002	-1	4363
Stat1	2643.26	-4.92065	1.28375	-3.83304	0.00012657	0.0161319	ENSMUSG00000026104	signal transducer and activator of transcription 1	1	52158599	52201024	1	2834
Naaa	1511.51	-4.92421	1.36014	-3.62036	0.000294198	0.0216151	ENSMUSG00000029413	N-acylethanolamine acid amidase	5	92405518	92426029	-1	2414
Csnk2b	1043.67	-4.9264	1.50414	-3.27523	0.00105576	0.029132	ENSMUSG00000024387	casein kinase 2, beta polypeptide	17	35335172	35341029	-1	917
Mrps16	721.671	-4.92894	1.68579	-2.92381	0.00345776	0.0419079	ENSMUSG00000049960	mitochondrial ribosomal protein S16	14	20439372	20443702	-1	2572
Pfdn4	457.03	-4.9317	1.63846	-3.00997	0.00261273	0.0372153	ENSMUSG00000052033	prefoldin 4	2	170338348	170361043	1	816
Rnf19b	750.44	-4.93745	1.60504	-3.07621	0.00209652	0.035092	ENSMUSG00000028793	ring finger protein 19B	4	128952064	128979679	1	1463
Fads1	677.611	-4.93843	1.48853	-3.31765	0.000907789	0.0280571	ENSMUSG00000010663	fatty acid desaturase 1	19	10160252	10174241	1	3460
Dpysl3	440.632	-4.93904	1.63906	-3.01334	0.00258386	0.0371495	ENSMUSG00000024501	dihydropyrimidinase-like 3	18	43454049	43571351	-1	5479
Xrcc4	462.755	-4.94408	1.70891	-2.89312	0.00381435	0.0433769	ENSMUSG00000021615	X-ray repair complementing defective repair in Chinese hamster cells 4	13	89922146	90237727	-1	3422
Gnai3	2099.44	-4.94449	1.7141	-2.8846	0.00391908	0.0438348	ENSMUSG00000000001	guanine nucleotide binding protein (G protein), alpha inhibiting 3	3	108014596	108053462	-1	3262
Ppp1r15b	1196.74	-4.94577	1.65959	-2.98011	0.0028814	0.0386149	ENSMUSG00000046062	protein phosphatase 1, regulatory subunit 15B	1	133058881	133067521	1	5594
Oxct1	1821.99	-4.95438	1.46698	-3.37726	0.000732106	0.0268291	ENSMUSG00000022186	3-oxoacid CoA transferase 1	15	4055865	4184826	1	3527
Osbpl2	412.823	-4.95553	1.65131	-3.00097	0.0026912	0.0378286	ENSMUSG00000039050	oxysterol binding protein-like 2	2	179761099	179804473	1	2805
Plin3	1028.65	-4.96178	1.63171	-3.04085	0.00235911	0.0365531	ENSMUSG00000024197	perilipin 3	17	56584476	56599873	-1	3645
Zfp639	438.003	-4.96713	1.75585	-2.8289	0.00467088	0.0479791	ENSMUSG00000027667	zinc finger protein 639	3	32564408	32574982	1	2211
2310033P09Rik	433.942	-4.96902	1.69481	-2.93191	0.00336885	0.0414274	ENSMUSG00000020441	RIKEN cDNA 2310033P09 gene	11	59099147	59101564	1	1285
Bad	415.847	-4.97456	1.64675	-3.02084	0.00252074	0.0370336	ENSMUSG00000024959	BCL2-associated agonist of cell death	19	6919229	6929267	1	1452
Tpgs1	515.444	-4.9769	1.64688	-3.02202	0.00251093	0.0370013	ENSMUSG00000020308	tubulin polyglutamylase complex subunit 1	10	79505203	79511961	1	1143
Snrnp27	983.16	-4.98166	1.57992	-3.15311	0.00161538	0.0317056	ENSMUSG00000001158	small nuclear ribonucleoprotein 27 (U4/U6.U5)	6	86652133	86661504	-1	885
Btaf1	1256.42	-4.98661	1.61418	-3.08925	0.00200659	0.0346543	ENSMUSG00000040565	B-TFIID TATA-box binding protein associated factor 1	19	36903479	36990152	1	7204
Zfp120	791.334	-4.98918	1.76716	-2.82328	0.00475349	0.048333	ENSMUSG00000068134	zinc finger protein 120	2	149956326	149978628	-1	4181
Kdm7a	1743.49	-4.99424	1.65023	-3.02639	0.00247492	0.0368299	ENSMUSG00000042599	lysine (K)-specific demethylase 7A	6	39113557	39183723	-1	9566
Smarcd2	2384.49	-4.99576	1.42261	-3.51169	0.000445261	0.0231877	ENSMUSG00000078619	SWI/SNF related, matrix associated, actin dependent regulator of chromatin, subfamily d, member 2	11	106154005	106163798	-1	2548
Smg9	483.39	-4.99873	1.5982	-3.12772	0.00176166	0.0325703	ENSMUSG00000002210	smg-9 homolog, nonsense mediated mRNA decay factor (C. elegans)	7	24099044	24122203	1	1620
Trappc6a	380.384	-5.00515	1.42158	-3.52084	0.000430182	0.0231877	ENSMUSG00000002043	trafficking protein particle complex 6A	7	19242320	19250070	1	435
Csf2rb	733.35	-5.01077	1.70677	-2.93582	0.00332668	0.0412754	ENSMUSG00000071713	colony stimulating factor 2 receptor, beta, low-affinity (granulocyte-macrophage)	15	78209952	78238047	1	4900
Tomm22	1503.03	-5.0132	1.70338	-2.94309	0.00324958	0.0407554	ENSMUSG00000022427	translocase of outer mitochondrial membrane 22	15	79555062	79557601	1	1569
Hps5	1656.71	-5.01602	1.63447	-3.0689	0.0021485	0.0353884	ENSMUSG00000014418	HPS5, biogenesis of lysosomal organelles complex 2 subunit 2	7	46409890	46445488	-1	4735
Lrrc40	817.913	-5.03064	1.60262	-3.13901	0.00169517	0.031899	ENSMUSG00000063052	leucine rich repeat containing 40	3	157742299	157774124	1	4142
Tle4	614.241	-5.03591	1.74643	-2.88355	0.00393222	0.0438348	ENSMUSG00000024642	transducin-like enhancer of split 4	19	14425514	14575415	-1	4545
Ccdc43	333.303	-5.03795	1.54097	-3.26933	0.00107801	0.029132	ENSMUSG00000020925	coiled-coil domain containing 43	11	102575512	102588608	-1	2366
Pik3cd	1108.29	-5.04555	1.65001	-3.0579	0.00222895	0.0359226	ENSMUSG00000039936	phosphatidylinositol-4,5-bisphosphate 3-kinase catalytic subunit delta	4	149733625	149787028	-1	4905
Klf13	3396.11	-5.04556	1.46317	-3.44837	0.000563985	0.0249285	ENSMUSG00000052040	Kruppel-like factor 13	7	63536099	63588663	-1	6396
Srfbp1	1053.66	-5.04585	1.74245	-2.89584	0.00378146	0.0433518	ENSMUSG00000024528	serum response factor binding protein 1	18	52598765	52625003	1	702
Mri1	617.459	-5.04642	1.51249	-3.3365	0.000848413	0.0277021	ENSMUSG00000004996	methylthioribose-1-phosphate isomerase 1	8	84976535	84983955	-1	2819
Rab5if	1788.96	-5.04981	1.75808	-2.87234	0.00407447	0.0444035	ENSMUSG00000027637	RAB5 interacting factor	2	156705048	156715483	1	1045
Arid4b	2740.99	-5.05039	1.66703	-3.02958	0.00244897	0.0367001	ENSMUSG00000039219	AT rich interactive domain 4B (RBP1-like)	13	14237817	14374188	1	571
Fmr1	2106.16	-5.05106	1.70774	-2.95774	0.003099	0.0399028	ENSMUSG00000000838	FMRP translational regulator 1	X	67722147	67761569	1	4409
Ssna1	1175.53	-5.05181	1.53921	-3.28208	0.00103043	0.0290255	ENSMUSG00000026966	SS nuclear autoantigen 1	2	25161051	25162450	-1	845
Pilrb1	857.459	-5.05267	1.56942	-3.21944	0.0012844	0.0301527	ENSMUSG00000066684	paired immunoglobin-like type 2 receptor beta 1	5	137850409	137856368	-1	448
Trib1	1061.02	-5.05367	1.69032	-2.98976	0.00279196	0.0380296	ENSMUSG00000032501	tribbles pseudokinase 1	15	59520199	59528948	1	4330
Fnbp4	2054.8	-5.05572	1.67553	-3.01738	0.00254971	0.0370713	ENSMUSG00000008200	formin binding protein 4	2	90575714	90611365	1	4691
Crlf3	3318.99	-5.06237	1.67534	-3.0217	0.0025136	0.0370013	ENSMUSG00000017561	cytokine receptor-like factor 3	11	79937319	79971817	-1	2230
Nfkb1	2035.54	-5.06314	1.75675	-2.88211	0.00395024	0.0438929	ENSMUSG00000028163	nuclear factor of kappa light polypeptide gene enhancer in B cells 1, p105	3	135290416	135397308	-1	4117
4833420G17Rik	3205.17	-5.07301	1.6003	-3.17003	0.00152422	0.0313733	ENSMUSG00000062822	RIKEN cDNA 4833420G17 gene	13	119599304	119622656	1	2565
Gm9733	845.889	-5.07704	1.7678	-2.87196	0.00407932	0.0444035	ENSMUSG00000078783	predicted gene 9733	3	15361611	15397362	-1	618
Wdr20	647.152	-5.07917	1.7075	-2.97462	0.00293349	0.0390331	ENSMUSG00000037957	WD repeat domain 20	12	110704378	110770672	1	1351
Trip4	710.145	-5.07986	1.702	-2.98464	0.00283916	0.0383009	ENSMUSG00000032386	thyroid hormone receptor interactor 4	9	65736212	65816076	-1	3915
Nfatc1	865.599	-5.08442	1.66642	-3.05111	0.00228	0.0361993	ENSMUSG00000033016	nuclear factor of activated T cells, cytoplasmic, calcineurin dependent 1	18	80649420	80756286	-1	4315
Tmub2	503.976	-5.08577	1.77218	-2.86978	0.00410761	0.0444726	ENSMUSG00000034757	transmembrane and ubiquitin-like domain containing 2	11	102175757	102180063	1	1939
Pbdc1	870.727	-5.09077	1.745	-2.91735	0.00353017	0.0422446	ENSMUSG00000031226	polysaccharide biosynthesis domain containing 1	X	104123362	104160696	1	2638
Eif3l	1350.53	-5.09256	1.60349	-3.17591	0.00149366	0.0313733	ENSMUSG00000033047	eukaryotic translation initiation factor 3, subunit L	15	78959379	78978605	1	1942
Sf3b3	1641.63	-5.09391	1.72587	-2.95151	0.00316222	0.0402846	ENSMUSG00000033732	splicing factor 3b, subunit 3	8	111536871	111573419	-1	4525
Epb41l2	1504.92	-5.09495	1.65165	-3.08476	0.00203716	0.0348601	ENSMUSG00000019978	erythrocyte membrane protein band 4.1 like 2	10	25235696	25399417	1	4385
Pnrc2	1517.34	-5.09743	1.55818	-3.2714	0.00107015	0.029132	ENSMUSG00000028675	proline-rich nuclear receptor coactivator 2	4	135598229	135601161	-1	1919
Mpnd	458.692	-5.10026	1.68923	-3.01929	0.0025337	0.0370433	ENSMUSG00000003199	MPN domain containing	17	56312711	56323790	1	606
Gfm1	485.195	-5.10182	1.78657	-2.85565	0.00429482	0.0458809	ENSMUSG00000027774	G elongation factor, mitochondrial 1	3	67337429	67383862	1	4078
Tm2d1	777.317	-5.10368	1.59596	-3.19787	0.00138448	0.0308129	ENSMUSG00000028563	TM2 domain containing 1	4	98243607	98271543	-1	1027
Tmem50b	1969.03	-5.10507	1.52383	-3.35017	0.000807626	0.0277021	ENSMUSG00000022964	transmembrane protein 50B	16	91371391	91394688	-1	2347
Tomm5	1100.12	-5.10823	1.53376	-3.33052	0.000866833	0.0277021	ENSMUSG00000078713	translocase of outer mitochondrial membrane 5	4	45105208	45108114	-1	639
Pdcd11	813.63	-5.10903	1.78161	-2.86766	0.00413523	0.044602	ENSMUSG00000025047	programmed cell death 11	19	47079207	47120304	1	6761
Zfas1	542.875	-5.11155	1.4863	-3.4391	0.00058365	0.0249285	ENSMUSG00000074578	zinc finger, NFX1-type containing 1, antisense RNA 1	2	166904854	166907782	1	738
Chmp1b	1892.03	-5.11577	1.75178	-2.92033	0.00349666	0.0421332	ENSMUSG00000109901	charged multivesicular body protein 1B	18	67338437	67340960	1	2524
Birc2	1899.29	-5.12079	1.61026	-3.1801	0.00147224	0.0313733	ENSMUSG00000057367	baculoviral IAP repeat-containing 2	9	7818228	7837065	-1	3331
Usp14	1633.05	-5.12964	1.61584	-3.1746	0.00150042	0.0313733	ENSMUSG00000047879	ubiquitin specific peptidase 14	18	9993066	10045119	-1	4726
Incenp	814.387	-5.13061	1.77811	-2.88543	0.00390883	0.0438348	ENSMUSG00000024660	inner centromere protein	19	9849660	9876915	-1	3236
Pros1	507.606	-5.13242	1.78275	-2.87893	0.00399024	0.0440238	ENSMUSG00000022912	protein S (alpha)	16	62674670	62749709	1	3303
S1pr1	684.38	-5.13274	1.61001	-3.18802	0.00143249	0.0312029	ENSMUSG00000045092	sphingosine-1-phosphate receptor 1	3	115504082	115508721	-1	3046
Cmtm6	1887.82	-5.13277	1.58647	-3.23534	0.001215	0.029132	ENSMUSG00000032434	CKLF-like MARVEL transmembrane domain containing 6	9	114560184	114578412	1	350
Bckdk	1126.56	-5.13375	1.49639	-3.43077	0.000601881	0.0252858	ENSMUSG00000030802	branched chain ketoacid dehydrogenase kinase	7	127503254	127509393	1	3405
Pls3	412.377	-5.13485	1.62961	-3.15096	0.00162735	0.0317408	ENSMUSG00000016382	plastin 3 (T-isoform)	X	74829260	74918788	-1	3149
Il10ra	4126.84	-5.13531	1.44129	-3.563	0.000366637	0.0229171	ENSMUSG00000032089	interleukin 10 receptor, alpha	9	45165135	45180447	-1	3498
Thoc3	716.867	-5.13617	1.71662	-2.99202	0.00277139	0.0380203	ENSMUSG00000025872	THO complex 3	13	54606650	54616662	-1	2335
Tbpl1	1613.34	-5.14122	1.4482	-3.55007	0.000385122	0.0229171	ENSMUSG00000071359	TATA box binding protein-like 1	10	22579778	22607837	-1	2873
Pptc7	772.445	-5.14356	1.64804	-3.12102	0.00180225	0.0331136	ENSMUSG00000038582	PTC7 protein phosphatase homolog	5	122422428	122462344	1	4644
Fam193a	620.515	-5.15036	1.75088	-2.94158	0.00326541	0.040834	ENSMUSG00000037210	family with sequence homology 193, member A	5	34527277	34643800	1	5536
Mrps22	272.019	-5.16482	1.7708	-2.91667	0.00353795	0.0422632	ENSMUSG00000032459	mitochondrial ribosomal protein S22	9	98470783	98483713	-1	1197
Frmd8	1054.01	-5.16844	1.58843	-3.2538	0.00113874	0.029132	ENSMUSG00000024816	FERM domain containing 8	19	5899730	5925302	-1	4504
Lsm4	1512.86	-5.16893	1.5611	-3.31108	0.000929371	0.0282159	ENSMUSG00000031848	LSM4 homolog, U6 small nuclear RNA and mRNA degradation associated	8	71125898	71131402	1	925
Plrg1	1055.35	-5.16975	1.68646	-3.06545	0.00217342	0.0354865	ENSMUSG00000027998	pleiotropic regulator 1	3	82962829	82979662	1	1851
Ei24	245.641	-5.1699	1.61139	-3.20834	0.00133505	0.0304712	ENSMUSG00000062762	etoposide induced 2.4 mRNA	9	36690455	36708689	-1	2309
Cp	393.339	-5.17136	1.64772	-3.13849	0.00169822	0.031899	ENSMUSG00000003617	ceruloplasmin	3	20011218	20063309	1	4029
Dtx3	474.987	-5.17371	1.78908	-2.89182	0.00383018	0.0434629	ENSMUSG00000040415	deltex 3, E3 ubiquitin ligase	10	127026247	127031597	-1	1944
Ap2b1	1016.41	-5.17462	1.56003	-3.317	0.000909889	0.0280571	ENSMUSG00000035152	adaptor-related protein complex 2, beta 1 subunit	11	83189850	83295861	1	651
Pcbd2	257.238	-5.17513	1.62827	-3.17831	0.00148139	0.0313733	ENSMUSG00000021496	pterin 4 alpha carbinolamine dehydratase/dimerization cofactor of hepatocyte nuclear factor 1 alpha (TCF1) 2	13	55875181	55924643	1	546
Ufc1	747.34	-5.17667	1.73554	-2.98275	0.00285674	0.0383531	ENSMUSG00000062963	ubiquitin-fold modifier conjugating enzyme 1	1	171116136	171122597	-1	1007
Tmed7	1515.13	-5.17925	1.75733	-2.94722	0.00320641	0.0405026	ENSMUSG00000033184	transmembrane p24 trafficking protein 7	18	46693302	46730602	-1	1436
Slc44a2	2980.86	-5.18337	1.57149	-3.29837	0.000972468	0.0284067	ENSMUSG00000057193	solute carrier family 44, member 2	9	21231994	21266324	1	3478
Srm	517.698	-5.18613	1.67287	-3.10015	0.00193423	0.0339211	ENSMUSG00000006442	spermidine synthase	4	148675960	148679450	1	1338
Gemin5	1269.63	-5.18756	1.79142	-2.89579	0.0037821	0.0433518	ENSMUSG00000037275	gem nuclear organelle associated protein 5	11	58010828	58059365	-1	4922
Bhlhe40	1109.84	-5.18858	1.50659	-3.44391	0.000573363	0.0249285	ENSMUSG00000030103	basic helix-loop-helix family, member e40	6	108637590	108643886	1	3113
Krcc1	960.052	-5.191	1.69883	-3.05564	0.00224582	0.0359749	ENSMUSG00000053012	lysine-rich coiled-coil 1	6	71248661	71262303	1	1687
Pdcd6	2031.59	-5.19292	1.51113	-3.43644	0.000589411	0.0249285	ENSMUSG00000021576	programmed cell death 6	13	74451628	74465699	-1	1131
Sun2	720.274	-5.19371	1.79277	-2.89703	0.0037672	0.0433518	ENSMUSG00000042524	Sad1 and UNC84 domain containing 2	15	79608271	79626737	-1	4052
Nsmce4a	1777.39	-5.19427	1.55881	-3.3322	0.000861617	0.0277021	ENSMUSG00000040331	NSE4 homolog A, SMC5-SMC6 complex component	7	130134256	130174848	-1	1435
Xpnpep1	934.224	-5.1944	1.75537	-2.95914	0.00308495	0.0399028	ENSMUSG00000025027	X-prolyl aminopeptidase (aminopeptidase P) 1, soluble	19	52920357	53028645	-1	2216
Ankzf1	989.481	-5.19723	1.78961	-2.90411	0.00368299	0.0431531	ENSMUSG00000026199	ankyrin repeat and zinc finger domain containing 1	1	75168795	75176031	1	2259
Lancl1	1151.89	-5.20896	1.70714	-3.05128	0.00227864	0.0361993	ENSMUSG00000026000	LanC (bacterial lantibiotic synthetase component C)-like 1	1	67039676	67078031	-1	4270
Lmnb1	491.192	-5.20984	1.6576	-3.143	0.00167228	0.0318221	ENSMUSG00000024590	lamin B1	18	56840885	56886496	1	2843
Dnajc2	1460.72	-5.21251	1.63297	-3.19204	0.00141273	0.0312029	ENSMUSG00000029014	DnaJ heat shock protein family (Hsp40) member C2	5	21962265	21990249	-1	2133
Tmem199	511.294	-5.21312	1.54219	-3.38032	0.000724005	0.0268291	ENSMUSG00000051232	transmembrane protein 199	11	78397881	78402998	-1	1347
Primpol	711.575	-5.21671	1.71963	-3.03362	0.0024164	0.0366343	ENSMUSG00000038225	primase and polymerase (DNA-directed)	8	47028629	47070247	-1	3797
Mtor	1612.4	-5.22332	1.55953	-3.34929	0.00081019	0.0277021	ENSMUSG00000028991	mechanistic target of rapamycin kinase	4	148533068	148642140	1	2229
Psmd14	1855.03	-5.22494	1.76616	-2.95836	0.00309284	0.0399028	ENSMUSG00000026914	proteasome (prosome, macropain) 26S subunit, non-ATPase, 14	2	61542038	61630720	1	1541
Otud7b	1052.12	-5.22583	1.75569	-2.9765	0.00291555	0.038933	ENSMUSG00000038495	OTU domain containing 7B	3	96011839	96068446	1	777
Ptpn1	1155.89	-5.22873	1.6499	-3.16912	0.00152901	0.0313733	ENSMUSG00000027540	protein tyrosine phosphatase, non-receptor type 1	2	167773977	167821305	1	4213
Snrnp200	1604.86	-5.23725	1.61304	-3.24681	0.00116706	0.029132	ENSMUSG00000003660	small nuclear ribonucleoprotein 200 (U5)	2	127050306	127082371	1	2923
Smad4	1261.28	-5.23759	1.72482	-3.0366	0.00239265	0.0365531	ENSMUSG00000024515	SMAD family member 4	18	73772080	73836851	-1	3384
Rbm42	1735.74	-5.23894	1.38443	-3.7842	0.000154205	0.0180555	ENSMUSG00000036733	RNA binding motif protein 42	7	30340424	30349742	-1	1526
Nubp1	951.771	-5.23992	1.74592	-3.00125	0.00268878	0.0378286	ENSMUSG00000022503	nucleotide binding protein 1	16	10229812	10242292	1	2121
Smndc1	861.798	-5.24085	1.8463	-2.83858	0.00453153	0.0473823	ENSMUSG00000025024	survival motor neuron domain containing 1	19	53367821	53379009	-1	1992
Itga9	1065.78	-5.24728	1.36803	-3.83566	0.000125229	0.0161319	ENSMUSG00000039115	integrin alpha 9	9	118435758	118730071	1	7020
Luc7l	2568.63	-5.25032	1.5442	-3.40003	0.000673781	0.026473	ENSMUSG00000024188	Luc7-like	17	26471870	26504478	1	1700
Syt11	565.863	-5.2538	1.39144	-3.7758	0.000159493	0.0180555	ENSMUSG00000068923	synaptotagmin XI	3	88652007	88682471	-1	3575
Tada3	567.123	-5.25536	1.83382	-2.8658	0.00415963	0.0447564	ENSMUSG00000048930	transcriptional adaptor 3	6	113342986	113354844	-1	2848
Bcat2	4251.1	-5.25796	1.68907	-3.11293	0.00185239	0.0334593	ENSMUSG00000030826	branched chain aminotransferase 2, mitochondrial	7	45219577	45239135	1	1772
Creld2	657.945	-5.25999	1.60764	-3.27187	0.00106837	0.029132	ENSMUSG00000023272	cysteine-rich with EGF-like domains 2	15	88703849	88710886	1	1366
Tpst1	401.781	-5.26247	1.73233	-3.03781	0.00238307	0.0365531	ENSMUSG00000034118	protein-tyrosine sulfotransferase 1	5	130102167	130164570	1	1867
Cnn2	2377.75	-5.26673	1.40296	-3.75402	0.00017402	0.0180555	ENSMUSG00000004665	calponin 2	10	79824418	79831896	1	2460
Ric8b	395.84	-5.26762	1.69324	-3.11097	0.00186476	0.0334754	ENSMUSG00000035620	RIC8 guanine nucleotide exchange factor B	10	84753480	84854201	1	3069
Fbxl6	995.544	-5.27039	1.65887	-3.17709	0.00148758	0.0313733	ENSMUSG00000022559	F-box and leucine-rich repeat protein 6	15	76419921	76422946	-1	1710
Rogdi	520.687	-5.27258	1.66429	-3.16806	0.00153459	0.0313733	ENSMUSG00000022540	rogdi homolog	16	4826594	4831417	-1	1355
Pex2	673.385	-5.27529	1.70531	-3.09345	0.00197846	0.0345676	ENSMUSG00000040374	peroxisomal biogenesis factor 2	3	5625248	5641299	-1	1376
Evi2b	2101.24	-5.28235	1.64387	-3.21335	0.00131194	0.030237	ENSMUSG00000093938	ecotropic viral integration site 2b	11	79405882	79414588	-1	1858
Nrp1	2966.98	-5.28386	1.48863	-3.54948	0.000386	0.0229171	ENSMUSG00000025810	neuropilin 1	8	129085085	129229844	1	2861
Vps33a	786.037	-5.28496	1.76505	-2.99423	0.00275138	0.0379882	ENSMUSG00000029434	VPS33A CORVET/HOPS core subunit	5	123666722	123711101	-1	4235
Fh1	1826.88	-5.28935	1.55294	-3.40602	0.000659173	0.0264541	ENSMUSG00000026526	fumarate hydratase 1	1	175427940	175453201	-1	2636
Mmadhc	858.891	-5.29818	1.68656	-3.14142	0.00168129	0.0318296	ENSMUSG00000026766	methylmalonic aciduria (cobalamin deficiency) cblD type, with homocystinuria	2	50169893	50186813	-1	1342
Myd88	1466.5	-5.29896	1.47018	-3.6043	0.000312995	0.0216846	ENSMUSG00000032508	myeloid differentiation primary response gene 88	9	119165000	119170477	-1	1960
Dnajb2	357.292	-5.30033	1.66188	-3.18935	0.00142594	0.0312029	ENSMUSG00000026203	DnaJ heat shock protein family (Hsp40) member B2	1	75213050	75222336	1	3066
Gvin1	1311.25	-5.30588	1.77321	-2.99225	0.00276927	0.0380203	ENSMUSG00000045868	GTPase, very large interferon inducible 1	7	105755763	105814533	-1	8795
Tmem43	765.539	-5.30919	1.87374	-2.83348	0.00460446	0.047624	ENSMUSG00000030095	transmembrane protein 43	6	91450685	91465445	1	2903
A930037H05Rik	138.038	-5.30986	1.87265	-2.83548	0.00457566	0.0475233	ENSMUSG00000109408	RIKEN cDNA A930037H05 gene	11	119339614	119382124	-1	404
Mbd5	412.036	-5.31181	1.77185	-2.9979	0.00271847	0.0379266	ENSMUSG00000036792	methyl-CpG binding domain protein 5	2	48839520	49215417	1	6037
Rragc	1062.98	-5.31228	1.82542	-2.91016	0.00361244	0.0425415	ENSMUSG00000028646	Ras-related GTP binding C	4	123811239	123830790	1	2593
Calu	1414.49	-5.31794	1.73059	-3.0729	0.00211989	0.035092	ENSMUSG00000029767	calumenin	6	29348068	29377109	1	673
Numa1	3480.21	-5.32235	1.69233	-3.14498	0.00166099	0.0317779	ENSMUSG00000066306	nuclear mitotic apparatus protein 1	7	101583318	101664171	1	2862
Tspan32	1152.84	-5.32653	1.70636	-3.12157	0.0017989	0.0331136	ENSMUSG00000000244	tetraspanin 32	7	142558783	142573381	1	1582
Ppp1r10	1937.55	-5.32661	1.64333	-3.24136	0.00118963	0.029132	ENSMUSG00000039220	protein phosphatase 1, regulatory subunit 10	17	36227326	36243175	1	732
Ubald1	731.301	-5.32664	1.5564	-3.42241	0.000620679	0.0257858	ENSMUSG00000039568	UBA-like domain containing 1	16	4692642	4698179	-1	1851
Pcna	4848.63	-5.33029	1.5874	-3.35787	0.000785457	0.0277021	ENSMUSG00000027342	proliferating cell nuclear antigen	2	132091082	132095234	-1	931
Smpd1	523.003	-5.33294	1.65804	-3.21641	0.00129803	0.0301784	ENSMUSG00000037049	sphingomyelin phosphodiesterase 1, acid lysosomal	7	105203567	105207596	1	2412
Ubxn6	825.945	-5.33467	1.71319	-3.11389	0.0018464	0.0334593	ENSMUSG00000019578	UBX domain protein 6	17	56374045	56382028	-1	2949
Sell	1984.39	-5.33571	1.613	-3.30795	0.000939828	0.0282159	ENSMUSG00000026581	selectin, lymphocyte	1	163889551	163911750	1	5703
Dph3	913.527	-5.33597	1.84051	-2.89917	0.00374149	0.0432702	ENSMUSG00000021905	diphthamine biosynthesis 3	14	31802523	31807686	-1	1057
Eif3i	1231.96	-5.34462	1.69478	-3.15357	0.00161284	0.0317056	ENSMUSG00000028798	eukaryotic translation initiation factor 3, subunit I	4	129485753	129494441	-1	1123
Chchd1	677.412	-5.34671	1.74812	-3.05856	0.00222405	0.0359226	ENSMUSG00000063787	coiled-coil-helix-coiled-coil-helix domain containing 1	14	20753074	20754493	1	616
Thap3	312.485	-5.34828	1.83433	-2.91565	0.00354944	0.0422655	ENSMUSG00000039759	THAP domain containing, apoptosis associated protein 3	4	152067096	152073454	-1	1124
Sf3a3	1711.95	-5.34995	1.8041	-2.96544	0.00302253	0.0397931	ENSMUSG00000028902	splicing factor 3a, subunit 3	4	124608569	124626253	1	1820
Lactb	440.273	-5.35236	1.73989	-3.07626	0.00209614	0.035092	ENSMUSG00000032370	lactamase, beta	9	66862670	66882766	-1	1806
Uqcc2	484.332	-5.3592	1.89479	-2.82838	0.00467837	0.0479902	ENSMUSG00000024208	ubiquinol-cytochrome c reductase complex assembly factor 2	17	27341637	27352890	-1	500
Washc5	709.794	-5.36274	1.74367	-3.07555	0.00210117	0.035092	ENSMUSG00000022350	WASH complex subunit 5	15	59203846	59246016	-1	2618
Yipf5	1400.53	-5.37206	1.84097	-2.91806	0.00352218	0.0422446	ENSMUSG00000024487	Yip1 domain family, member 5	18	40336949	40352482	-1	3328
Nde1	1220.92	-5.37382	1.60874	-3.34039	0.000836596	0.0277021	ENSMUSG00000022678	nudE neurodevelopment protein 1	16	13981139	14010792	1	2287
Tpd52l2	1454.92	-5.37722	1.77695	-3.0261	0.00247732	0.0368299	ENSMUSG00000000827	tumor protein D52-like 2	2	181138935	181159759	1	587
Cyp4f13	450.221	-5.38148	1.79129	-3.00425	0.00266236	0.0377067	ENSMUSG00000024055	cytochrome P450, family 4, subfamily f, polypeptide 13	17	33143662	33166376	-1	1752
Aldh16a1	1118.28	-5.3859	1.70446	-3.15989	0.00157829	0.0313733	ENSMUSG00000007833	aldehyde dehydrogenase 16 family, member A1	7	44790108	44804008	-1	4074
Zfp952	767.963	-5.3935	1.79358	-3.00711	0.00263743	0.0374245	ENSMUSG00000053390	zinc finger protein 952	17	33212103	33224431	1	1221
Fut8	846.794	-5.40441	1.77933	-3.03733	0.00238684	0.0365531	ENSMUSG00000021065	fucosyltransferase 8	12	77284899	77523112	1	2980
Tgoln1	1945.34	-5.40773	1.75504	-3.08127	0.00206122	0.0350314	ENSMUSG00000056429	trans-golgi network protein	6	72585415	72593983	-1	5013
Mat2a	5116.08	-5.40906	1.63568	-3.30691	0.000943298	0.0282159	ENSMUSG00000053907	methionine adenosyltransferase II, alpha	6	72409782	72416541	-1	3387
Sp140	985.568	-5.41096	1.77962	-3.04051	0.00236176	0.0365531	ENSMUSG00000070031	Sp140 nuclear body protein	1	85528099	85572758	1	485
Aim2	1219.99	-5.41404	1.83369	-2.95253	0.00315184	0.0402846	ENSMUSG00000037860	absent in melanoma 2	1	173178445	173293606	1	2839
Hars	1087.54	-5.41781	1.84902	-2.9301	0.0033885	0.0414274	ENSMUSG00000001380	histidyl-tRNA synthetase	18	36899581	36916258	-1	1989
Gcnt1	419.609	-5.41976	1.76326	-3.07372	0.00211407	0.035092	ENSMUSG00000038843	glucosaminyl (N-acetyl) transferase 1, core 2	19	17303505	17350208	-1	4606
Polr1h	969.818	-5.42396	1.67346	-3.24117	0.00119041	0.029132	ENSMUSG00000036315	RNA polymerase I subunit H	17	37265248	37269451	-1	742
Kat2a	415.942	-5.42908	1.87068	-2.9022	0.00370556	0.0431531	ENSMUSG00000020918	K(lysine) acetyltransferase 2A	11	100595572	100603291	-1	2946
Ncdn	659.798	-5.43118	1.84352	-2.94609	0.00321816	0.0405141	ENSMUSG00000028833	neurochondrin	4	126637543	126647231	-1	3681
Dhx30	2750.55	-5.43221	1.77046	-3.06824	0.00215321	0.0353884	ENSMUSG00000032480	DEAH (Asp-Glu-Ala-His) box polypeptide 30	9	109913388	109946898	-1	3806
Stag1	2124.97	-5.4338	1.71632	-3.16596	0.00154571	0.0313733	ENSMUSG00000037286	stromal antigen 1	9	100479851	100841428	1	536
Plec	1369.54	-5.43424	1.67971	-3.23523	0.00121546	0.029132	ENSMUSG00000022565	plectin	15	76055174	76116774	-1	15018
Zbtb11os1	217.12	-5.43493	1.69185	-3.21241	0.00131626	0.030237	ENSMUSG00000102101	zinc finger and BTB domain containing 11, opposite strand 1	16	55793631	55794980	-1	1350
Med19	544.589	-5.43495	1.72923	-3.14298	0.00167238	0.0318221	ENSMUSG00000027080	mediator complex subunit 19	2	84508746	84518559	1	2059
Plekhf2	840.151	-5.43819	1.57734	-3.4477	0.000565383	0.0249285	ENSMUSG00000049969	pleckstrin homology domain containing, family F (with FYVE domain) member 2	4	10988662	11007927	-1	2977
Med4	1285.03	-5.44103	1.77393	-3.06721	0.00216064	0.0354326	ENSMUSG00000022109	mediator complex subunit 4	14	73747465	73756289	1	1328
Dok3	1109.73	-5.44185	1.70541	-3.19094	0.00141813	0.0312029	ENSMUSG00000035711	docking protein 3	13	55671044	55677109	-1	2377
Lpcat2	2967.24	-5.45082	1.42563	-3.82346	0.000131592	0.0161319	ENSMUSG00000033192	lysophosphatidylcholine acyltransferase 2	8	93581967	93645907	1	2811
Nfix	286.117	-5.45117	1.62784	-3.34871	0.000811901	0.0277021	ENSMUSG00000001911	nuclear factor I/X	8	85426505	85526973	-1	398
Marchf2	595.325	-5.45345	1.82654	-2.98568	0.00282951	0.0383009	ENSMUSG00000079557	membrane associated ring-CH-type finger 2	17	33904666	33937644	-1	2481
Zbp1	835.202	-5.45497	1.68936	-3.22903	0.00124212	0.029676	ENSMUSG00000027514	Z-DNA binding protein 1	2	173048405	173060716	-1	1989
Arid5b	941.404	-5.46184	1.54606	-3.53275	0.000411264	0.0230411	ENSMUSG00000019947	AT rich interactive domain 5B (MRF1-like)	10	67928350	68114570	-1	7581
Dus3l	503.017	-5.46275	1.46734	-3.72288	0.000196961	0.018644	ENSMUSG00000007603	dihydrouridine synthase 3-like (S. cerevisiae)	17	57071757	57077093	1	2128
Esyt1	1768.27	-5.46645	1.7188	-3.18038	0.00147082	0.0313733	ENSMUSG00000025366	extended synaptotagmin-like protein 1	10	128345834	128361740	-1	3981
Haus8	639.002	-5.46873	1.62833	-3.35848	0.000783713	0.0277021	ENSMUSG00000035439	4HAUS augmin-like complex, subunit 8	8	71701205	71725578	-1	3987
Dpf2	1220.21	-5.4728	1.74708	-3.13254	0.001733	0.0323753	ENSMUSG00000024826	D4, zinc and double PHD fingers family 2	19	5946544	5963038	-1	3314
Phf23	739.969	-5.4729	1.73882	-3.14747	0.00164689	0.0317408	ENSMUSG00000018572	PHD finger protein 23	11	69886603	69890835	1	2006
Milr1	790.873	-5.47437	1.53099	-3.57572	0.00034927	0.0229142	ENSMUSG00000040528	mast cell immunoglobulin like receptor 1	11	106642052	106659620	1	1234
Cd82	981.787	-5.478	1.51298	-3.62068	0.000293835	0.0216151	ENSMUSG00000027215	CD82 antigen	2	93249456	93293485	-1	1657
Guk1	927.107	-5.47829	1.70557	-3.21199	0.00131817	0.030237	ENSMUSG00000020444	guanylate kinase 1	11	59074701	59083038	-1	1078
Lsm1	706.738	-5.47884	1.68013	-3.26097	0.00111031	0.029132	ENSMUSG00000037296	LSM1 homolog, mRNA degradation associated	8	26275316	26294003	1	2663
Mrpl28	1180.61	-5.47951	1.67047	-3.28021	0.00103728	0.0290255	ENSMUSG00000024181	mitochondrial ribosomal protein L28	17	26342474	26345587	1	1068
Ankrd13c	1007.82	-5.48043	1.90994	-2.86943	0.00411212	0.0444726	ENSMUSG00000039988	ankyrin repeat domain 13c	3	157652876	157713671	1	3426
Parp8	809.109	-5.48526	1.64712	-3.33022	0.000867782	0.0277021	ENSMUSG00000021725	poly (ADP-ribose) polymerase family, member 8	13	116991356	117162073	-1	3098
Atg12	1239.65	-5.48919	1.65677	-3.31319	0.000922371	0.028153	ENSMUSG00000032905	autophagy related 12	18	46863211	46874647	-1	4765
Abcf1	2186.32	-5.48969	1.70844	-3.21328	0.00131227	0.030237	ENSMUSG00000038762	ATP-binding cassette, sub-family F (GCN20), member 1	17	36267711	36280653	-1	3161
Thap11	421.366	-5.48983	1.6517	-3.32374	0.000888185	0.0277021	ENSMUSG00000036442	THAP domain containing 11	8	106581764	106583582	1	1819
Dnajc24	479.102	-5.49138	1.87448	-2.92955	0.00339458	0.0414274	ENSMUSG00000027166	DnaJ heat shock protein family (Hsp40) member C24	2	105797054	105833894	-1	1197
Itfg1	851.715	-5.49396	1.80464	-3.04436	0.00233179	0.0364547	ENSMUSG00000031703	integrin alpha FG-GAP repeat containing 1	8	86444207	86567550	-1	3306
Rap2a	926.923	-5.49399	1.82086	-3.01725	0.00255082	0.0370713	ENSMUSG00000051615	RAS related protein 2a	14	120715856	120744606	1	4191
Eri3	198.908	-5.49515	1.85651	-2.95994	0.00307699	0.0399028	ENSMUSG00000033423	exoribonuclease 3	4	117407562	117531494	1	1719
Gba	2162.95	-5.49771	1.52453	-3.60617	0.000310753	0.0216846	ENSMUSG00000028048	glucosidase, beta, acid	3	89110235	89116273	1	1779
Cenpt	856.032	-5.50405	1.83808	-2.99446	0.00274935	0.0379882	ENSMUSG00000036672	centromere protein T	8	106571305	106579910	-1	3281
1300002E11Rik	849.505	-5.50901	1.9371	-2.84395	0.00445586	0.0469309	ENSMUSG00000097290	RIKEN cDNA 1300002E11 gene	16	21613068	21627790	1	767
Tbc1d17	1288.45	-5.51215	1.73121	-3.18398	0.00145263	0.0313048	ENSMUSG00000038520	TBC1 domain family, member 17	7	44484047	44498503	-1	8750
Dennd6a	1043.32	-5.5152	1.82841	-3.01639	0.00255801	0.0370713	ENSMUSG00000040818	DENN/MADD domain containing 6A	14	26295011	26355477	1	2775
Trim3	634.12	-5.52009	1.69435	-3.25795	0.00112222	0.029132	ENSMUSG00000036989	tripartite motif-containing 3	7	105253670	105282778	-1	2466
Lyar	362.863	-5.52399	1.57356	-3.51051	0.000447242	0.0231877	ENSMUSG00000067367	Ly1 antibody reactive clone	5	38377814	38391650	1	1563
Marchf1	940.084	-5.53248	1.82158	-3.03719	0.00238798	0.0365531	ENSMUSG00000036469	membrane associated ring-CH-type finger 1	8	66070552	66924289	1	2907
Slc37a4	173.119	-5.53553	1.95097	-2.83732	0.00454941	0.0473823	ENSMUSG00000032114	solute carrier family 37 (glucose-6-phosphate transporter), member 4	9	44308149	44314265	1	2128
Sh3bp5	481.573	-5.54186	1.76942	-3.13202	0.00173609	0.0323753	ENSMUSG00000021892	SH3-domain binding protein 5 (BTK-associated)	14	31081837	31158035	-1	1686
Prxl2b	546.629	-5.5463	1.6801	-3.30117	0.000962837	0.0283173	ENSMUSG00000029059	peroxiredoxin like 2B	4	154979961	154983592	-1	522
Rab8a	2148.25	-5.54657	1.64275	-3.37639	0.000734428	0.0268291	ENSMUSG00000003037	RAB8A, member RAS oncogene family	8	72915044	72937748	1	4550
Pold4	528.694	-5.54995	1.56429	-3.54791	0.000388302	0.0229171	ENSMUSG00000024854	polymerase (DNA-directed), delta 4	19	4281953	4283688	1	913
Tmem248	864.391	-5.55429	1.58938	-3.49463	0.000474716	0.0234811	ENSMUSG00000053094	transmembrane protein 248	5	130245922	130272606	1	340
Zmpste24	1244.84	-5.55883	1.64901	-3.37101	0.000748922	0.0271866	ENSMUSG00000043207	zinc metallopeptidase, STE24	4	120916434	120955438	-1	3429
Slc35b2	1233.51	-5.55886	1.51677	-3.66493	0.000247406	0.0203308	ENSMUSG00000037089	solute carrier family 35, member B2	17	45874800	45878597	1	1906
Tarsl2	154.834	-5.55994	1.87568	-2.96422	0.00303446	0.03988	ENSMUSG00000030515	threonyl-tRNA synthetase-like 2	7	65294646	65341839	1	2709
Bloc1s2	1118.9	-5.56255	1.57141	-3.53983	0.00040038	0.0229171	ENSMUSG00000057506	biogenesis of lysosomal organelles complex-1, subunit 2	19	44127685	44134885	-1	778
Epc1	847.267	-5.56712	1.67019	-3.33322	0.000858459	0.0277021	ENSMUSG00000024240	enhancer of polycomb homolog 1	18	6435951	6516108	-1	3817
Sars2	853.666	-5.57048	1.96289	-2.8379	0.00454118	0.0473823	ENSMUSG00000070699	seryl-aminoacyl-tRNA synthetase 2	7	28441417	28453296	1	788
Meis3	486.365	-5.57531	1.85971	-2.99794	0.00271814	0.0379266	ENSMUSG00000041420	Meis homeobox 3	7	15909015	15920429	1	659
Rbbp8	1168.05	-5.57602	1.74274	-3.19957	0.00137633	0.0308129	ENSMUSG00000041238	retinoblastoma binding protein 8, endonuclease	18	11766333	11878278	1	3523
Ptpre	3540.74	-5.57658	1.7941	-3.1083	0.0018817	0.0335083	ENSMUSG00000041836	protein tyrosine phosphatase, receptor type, E	7	135139210	135288022	1	5753
Mfsd12	533.098	-5.57737	1.79437	-3.10825	0.00188198	0.0335083	ENSMUSG00000034854	major facilitator superfamily domain containing 12	10	81193325	81202059	1	3971
Pced1a	351.831	-5.57988	1.69869	-3.28481	0.00102052	0.0290255	ENSMUSG00000037773	PC-esterase domain containing 1A	2	130259167	130266621	-1	3402
A730017L22Rik	187.093	-5.58504	1.71858	-3.24979	0.0011549	0.029132	ENSMUSG00000085566	RIKEN cDNA A730017L22 gene	2	130714979	130748316	-1	3055
Ift74	598.675	-5.58632	1.85476	-3.01189	0.00259627	0.0371495	ENSMUSG00000028576	intraflagellar transport 74	4	94502728	94581466	1	2139
Thoc1	3458.83	-5.58639	1.63604	-3.41458	0.0006388	0.0262682	ENSMUSG00000024287	THO complex 1	18	9957906	9995489	1	4134
Tpm2	1690.51	-5.59872	1.7173	-3.26019	0.00111337	0.029132	ENSMUSG00000028464	tropomyosin 2, beta	4	43514711	43523765	-1	1545
Cnppd1	1044.2	-5.60278	1.97531	-2.83641	0.00456238	0.0474513	ENSMUSG00000033159	cyclin Pas1/PHO80 domain containing 1	1	75111198	75119355	-1	3669
Ccnq	554.911	-5.6041	1.78587	-3.13802	0.00170091	0.031899	ENSMUSG00000049489	cyclin Q	11	78641332	78642555	-1	1224
Tbc1d14	1641.26	-5.60412	1.73192	-3.23577	0.00121313	0.029132	ENSMUSG00000029192	TBC1 domain family, member 14	5	36647948	36750620	-1	4582
Acot13	417.746	-5.60529	1.60463	-3.49319	0.000477283	0.0234811	ENSMUSG00000006717	acyl-CoA thioesterase 13	13	25001931	25015523	-1	721
Bscl2	977.527	-5.61137	1.72757	-3.24814	0.00116163	0.029132	ENSMUSG00000071657	Berardinelli-Seip congenital lipodystrophy 2 (seipin)	19	8814831	8826047	1	846
Trpv2	1725.12	-5.61731	1.80402	-3.11377	0.00184715	0.0334593	ENSMUSG00000018507	transient receptor potential cation channel, subfamily V, member 2	11	62465312	62491341	1	3671
Cmtr1	1422.32	-5.61827	1.69978	-3.30529	0.000948798	0.0282674	ENSMUSG00000024019	cap methyltransferase 1	17	29879569	29924953	1	6380
Ticam2	386.035	-5.62386	1.95019	-2.88376	0.00392962	0.0438348	ENSMUSG00000056130	toll-like receptor adaptor molecule 2	18	46690358	46707600	-1	4204
Sec22b	1571.32	-5.6269	1.8277	-3.07868	0.00207918	0.035092	ENSMUSG00000027879	SEC22 homolog B, vesicle trafficking protein	3	97808506	97830592	1	2810
BC003965	667.047	-5.62749	1.82026	-3.09158	0.00199096	0.0346201	ENSMUSG00000067722	cDNA sequence BC003965	17	25403528	25406636	1	3030
Akap10	827.439	-5.63143	1.85479	-3.03616	0.00239614	0.0365531	ENSMUSG00000047804	A kinase (PRKA) anchor protein 10	11	61762133	61821078	-1	3874
Smim11	493.481	-5.63149	1.81065	-3.11021	0.00186955	0.0334754	ENSMUSG00000051989	small integral membrane protein 11	16	92098174	92109929	1	517
Adprh	959.431	-5.6367	1.82363	-3.09092	0.00199535	0.0346201	ENSMUSG00000002844	ADP-ribosylarginine hydrolase	16	38264392	38273065	-1	2966
Tbce	1154.52	-5.6383	1.77865	-3.16999	0.00152442	0.0313733	ENSMUSG00000039233	tubulin-specific chaperone E	13	14172534	14214223	-1	1626
Ankle2	544.152	-5.64325	1.74011	-3.24303	0.00118264	0.029132	ENSMUSG00000029501	ankyrin repeat and LEM domain containing 2	5	110378870	110404517	1	4077
Plxnb2	995.254	-5.64513	1.50603	-3.74835	0.000178001	0.0180555	ENSMUSG00000036606	plexin B2	15	89039752	89064991	-1	834
Naga	1665.4	-5.65087	1.56435	-3.61228	0.000303513	0.0216846	ENSMUSG00000022453	N-acetyl galactosaminidase, alpha	15	82213733	82223126	-1	1913
Sarnp	2321.62	-5.65188	1.52625	-3.70312	0.000212965	0.0194214	ENSMUSG00000078427	SAP domain containing ribonucleoprotein	10	128653202	128713498	1	427
Slc35a4	1010.35	-5.65677	1.79158	-3.15742	0.00159172	0.0314805	ENSMUSG00000033272	solute carrier family 35, member A4	18	36812268	36816914	1	2362
Keap1	537.465	-5.66385	1.94494	-2.91209	0.0035902	0.0425089	ENSMUSG00000003308	kelch-like ECH-associated protein 1	9	21141026	21150657	-1	3151
Dgcr2	915.829	-5.66629	1.9853	-2.85412	0.00431559	0.0459061	ENSMUSG00000003166	DiGeorge syndrome critical region gene 2	16	17657346	17716426	-1	5703
Vcp	4143.8	-5.66881	1.67915	-3.376	0.000735487	0.0268291	ENSMUSG00000028452	valosin containing protein	4	42979963	43000507	-1	3316
Nop14	674.738	-5.66961	1.96283	-2.88849	0.00387095	0.0438194	ENSMUSG00000036693	NOP14 nucleolar protein	5	34795880	34817492	-1	2702
Dnajc21	483.887	-5.67015	1.94523	-2.9149	0.00355801	0.0423001	ENSMUSG00000044224	DnaJ heat shock protein family (Hsp40) member C21	15	10446842	10470602	-1	2060
Vamp4	1251.8	-5.67271	1.88403	-3.01095	0.00260429	0.0371658	ENSMUSG00000026696	vesicle-associated membrane protein 4	1	162398084	162426653	1	2752
Dennd1c	1081.22	-5.68347	1.74852	-3.25045	0.00115222	0.029132	ENSMUSG00000002668	DENN/MADD domain containing 1C	17	57372905	57385514	-1	2984
Lims1	2708.06	-5.68626	1.6271	-3.49472	0.000474559	0.0234811	ENSMUSG00000019920	LIM and senescent cell antigen-like domains 1	10	58159288	58260513	1	4327
Fkbp4	1430.4	-5.68629	1.89942	-2.99369	0.00275624	0.0379882	ENSMUSG00000030357	FK506 binding protein 4	6	128406698	128415640	-1	2678
Dnajc9	608.038	-5.6888	1.84002	-3.09171	0.00199006	0.0346201	ENSMUSG00000021811	DnaJ heat shock protein family (Hsp40) member C9	14	20434706	20438978	-1	1631
Alg9	531.741	-5.68929	1.56519	-3.63489	0.000278096	0.0214691	ENSMUSG00000032059	asparagine-linked glycosylation 9 (alpha 1,2 mannosyltransferase)	9	50686319	50754842	1	2873
Utp18	1060.21	-5.69049	1.77424	-3.20728	0.00133997	0.0304712	ENSMUSG00000054079	UTP18 small subunit processome component	11	93750069	93776592	-1	2613
Rras	709.504	-5.69989	1.62453	-3.50865	0.000450391	0.0231877	ENSMUSG00000038387	related RAS viral (r-ras) oncogene	7	44667385	44671071	1	995
Kpna1	860.505	-5.70165	1.81707	-3.13783	0.00170202	0.031899	ENSMUSG00000022905	karyopherin (importin) alpha 1	16	35799120	35857501	1	667
Rab28	390.3	-5.70169	1.53589	-3.7123	0.000205382	0.0191981	ENSMUSG00000029128	RAB28, member RAS oncogene family	5	41782319	41865500	-1	1697
Dbp	337.586	-5.70258	1.9275	-2.95853	0.0030911	0.0399028	ENSMUSG00000059824	D site albumin promoter binding protein	7	45354512	45359627	1	1837
Smim19	260.098	-5.70759	1.71075	-3.33632	0.000848962	0.0277021	ENSMUSG00000031534	small integral membrane protein 19	8	22952630	22966898	-1	1435
Tmem189	1186.16	-5.70788	1.61548	-3.53324	0.000410502	0.0230411	ENSMUSG00000090213	transmembrane protein 189	2	167484528	167531742	-1	2329
Gem	670.584	-5.70999	1.91066	-2.98849	0.00280361	0.0380498	ENSMUSG00000028214	GTP binding protein (gene overexpressed in skeletal muscle)	4	11704457	11714752	1	2006
Tars2	364.394	-5.71199	1.67822	-3.40359	0.000665067	0.0264541	ENSMUSG00000028107	threonyl-tRNA synthetase 2, mitochondrial (putative)	3	95647288	95667518	-1	3614
Tnip2	957.653	-5.71765	1.80731	-3.16362	0.00155822	0.0313733	ENSMUSG00000059866	TNFAIP3 interacting protein 2	5	34653431	34671335	-1	2022
Gbp2	1102.21	-5.71937	1.65672	-3.45223	0.000555971	0.0249285	ENSMUSG00000028270	guanylate binding protein 2	3	142326363	142343769	1	2516
Prpsap2	822.72	-5.72048	1.64724	-3.47277	0.000515126	0.024689	ENSMUSG00000020528	phosphoribosyl pyrophosphate synthetase-associated protein 2	11	61620476	61652914	-1	1734
Frrs1	727.805	-5.72272	1.80811	-3.16503	0.00155067	0.0313733	ENSMUSG00000033386	ferric-chelate reductase 1	3	116653113	116701826	1	2377
Lxn	501.323	-5.73991	1.8666	-3.07506	0.00210458	0.035092	ENSMUSG00000047557	latexin	3	67365331	67371259	-1	1112
Rnf146	639.329	-5.7407	1.91174	-3.00286	0.00267454	0.0378076	ENSMUSG00000038876	ring finger protein 146	10	29220172	29238438	-1	4323
Cluh	767.219	-5.74378	1.94238	-2.95709	0.00310556	0.0399028	ENSMUSG00000020741	clustered mitochondria (cluA/CLU1) homolog	11	74540321	74561673	1	5379
Ciao3	568.376	-5.74738	1.58656	-3.62253	0.00029173	0.0216151	ENSMUSG00000002280	cytosolic iron-sulfur assembly component 3	17	25992750	26002306	1	2062
Mgst3	570.202	-5.74983	1.76046	-3.2661	0.00109039	0.029132	ENSMUSG00000026688	microsomal glutathione S-transferase 3	1	167199535	167221410	-1	1097
Tspan5	325.067	-5.75166	1.82203	-3.15673	0.00159549	0.0314805	ENSMUSG00000028152	tetraspanin 5	3	138447956	138613666	1	6653
Fez2	1297.14	-5.75237	1.53902	-3.7377	0.000185714	0.0180555	ENSMUSG00000056121	fasciculation and elongation protein zeta 2 (zygin II)	17	78676641	78725581	-1	3711
Rapgef6	1940.94	-5.7553	1.6909	-3.4037	0.000664792	0.0264541	ENSMUSG00000037533	Rap guanine nucleotide exchange factor (GEF) 6	11	54413673	54590111	1	8189
Exosc3	614.453	-5.75741	1.8402	-3.12868	0.00175592	0.0325703	ENSMUSG00000028322	exosome component 3	4	45316613	45342732	-1	1077
Ubr4	1725.49	-5.76136	1.84067	-3.13003	0.00174789	0.0325143	ENSMUSG00000066036	ubiquitin protein ligase E3 component n-recognin 4	4	139079920	139216899	1	4061
Tbcb	953.51	-5.76738	1.69818	-3.39622	0.000683242	0.026473	ENSMUSG00000006095	tubulin folding cofactor B	7	29923556	29931697	-1	1416
Snx29	239.036	-5.76775	2.00315	-2.87935	0.00398499	0.0440238	ENSMUSG00000071669	sorting nexin 29	16	11140772	11573336	1	2667
Arsb	1351	-5.76803	1.45918	-3.95293	7.72e-05	0.0159127	ENSMUSG00000042082	arylsulfatase B	13	93908138	94079524	1	4038
Gmip	1504.4	-5.77125	1.72462	-3.3464	0.000818682	0.0277021	ENSMUSG00000036246	Gem-interacting protein	8	70261329	70274520	1	3933
Acox3	1539.01	-5.77365	1.9394	-2.97703	0.00291056	0.038933	ENSMUSG00000029098	acyl-Coenzyme A oxidase 3, pristanoyl	5	35740384	35772696	1	3976
Txndc12	451.387	-5.77483	1.64047	-3.52023	0.000431167	0.0231877	ENSMUSG00000028567	thioredoxin domain containing 12 (endoplasmic reticulum)	4	108691798	108719324	1	1359
Wdfy4	396.612	-5.77653	1.85743	-3.10995	0.00187118	0.0334754	ENSMUSG00000051506	WD repeat and FYVE domain containing 4	14	32681504	32907465	-1	10158
Pik3r6	469.019	-5.7851	1.78646	-3.23831	0.0012024	0.029132	ENSMUSG00000046207	phosphoinositide-3-kinase regulatory subunit 5	11	68393845	68443524	1	3225
Trim35	619.226	-5.79552	1.9266	-3.00816	0.00262836	0.0373667	ENSMUSG00000022043	tripartite motif-containing 35	14	66534480	66548873	1	3678
Tti1	429.693	-5.80465	1.83702	-3.15981	0.0015787	0.0313733	ENSMUSG00000027650	TELO2 interacting protein 1	2	157823723	157870353	-1	3830
Rnf187	2592.94	-5.81067	1.57506	-3.68918	0.000224976	0.0196443	ENSMUSG00000020496	ring finger protein 187	11	58823114	58829742	-1	1949
Riok2	816.753	-5.82569	1.85081	-3.14764	0.00164593	0.0317408	ENSMUSG00000116564	RIO kinase 2	17	17594571	17615161	1	3220
Rab9	808.291	-5.82922	1.5818	-3.68518	0.000228544	0.0196443	ENSMUSG00000079316	RAB9, member RAS oncogene family	X	165240249	165262863	-1	1447
Rab10os	987.505	-5.84367	1.75239	-3.33468	0.000853965	0.0277021	ENSMUSG00000079179	RAB10, member RAS oncogene family, opposite strand	12	3285504	3300377	1	4006
Gmfg	4644.01	-5.84375	1.6295	-3.58623	0.000335491	0.0226018	ENSMUSG00000060791	glia maturation factor, gamma	7	28136872	28147658	1	657
Gipc1	962.503	-5.84709	1.47321	-3.96896	7.22e-05	0.0159127	ENSMUSG00000019433	GIPC PDZ domain containing family, member 1	8	84379306	84391323	1	1522
Pwp1	1238.03	-5.84711	1.8058	-3.23797	0.00120385	0.029132	ENSMUSG00000001785	PWP1 homolog, endonuclein	10	85665358	85724960	1	697
Oard1	619.315	-5.85276	1.85922	-3.14797	0.00164409	0.0317408	ENSMUSG00000040771	O-acyl-ADP-ribose deacylase 1	17	48717042	48724294	1	1324
Adprs	741.199	-5.85288	1.78473	-3.27941	0.00104023	0.0290255	ENSMUSG00000042558	ADP-ribosylserine hydrolase	4	126209840	126215496	-1	1710
Slc43a2	2033.71	-5.85321	1.6575	-3.53135	0.000413443	0.0230411	ENSMUSG00000038178	solute carrier family 43, member 2	11	75422520	75468401	1	6891
Relt	637.986	-5.85339	1.73965	-3.3647	0.000766272	0.027549	ENSMUSG00000008318	RELT tumor necrosis factor receptor	7	100495054	100512653	-1	2851
Pdcd7	771.797	-5.85348	2.02158	-2.8955	0.0037856	0.0433518	ENSMUSG00000041837	programmed cell death 7	9	65253386	65266925	1	2419
Tmem140	402.681	-5.85376	1.80558	-3.24204	0.00118678	0.029132	ENSMUSG00000057137	transmembrane protein 140	6	34840081	34851881	1	3268
Suds3	1042.7	-5.85416	1.9205	-3.04824	0.00230184	0.0362578	ENSMUSG00000066900	suppressor of defective silencing 3 homolog (S. cerevisiae)	5	117229745	117254178	-1	2425
Thoc5	1032.52	-5.8552	1.79905	-3.25461	0.00113549	0.029132	ENSMUSG00000034274	THO complex 5	11	4845320	4878867	1	2116
Pmaip1	839.134	-5.86168	1.6612	-3.52859	0.000417786	0.0230411	ENSMUSG00000024521	phorbol-12-myristate-13-acetate-induced protein 1	18	66591604	66598636	1	2727
Jpt2	423.971	-5.86794	1.9194	-3.05717	0.0022344	0.035933	ENSMUSG00000024165	Jupiter microtubule associated homolog 2	17	25156393	25179663	-1	1430
Stom	1521.62	-5.86822	1.50495	-3.89927	9.65e-05	0.0161319	ENSMUSG00000026880	stomatin	2	35203998	35226988	-1	2787
Hsd3b7	426.081	-5.87312	1.84635	-3.18093	0.00146802	0.0313733	ENSMUSG00000042289	hydroxy-delta-5-steroid dehydrogenase, 3 beta- and steroid delta-isomerase 7	7	127399776	127402974	1	1828
Trmt61b	329.191	-5.87693	1.96466	-2.99132	0.00277771	0.0380203	ENSMUSG00000085492	tRNA methyltransferase 61B	17	71864022	71905750	-1	2516
Ccr1	1547.8	-5.87799	1.88798	-3.11338	0.0018496	0.0334593	ENSMUSG00000025804	chemokine (C-C motif) receptor 1	9	123762161	123768729	-1	2833
Tanc2	724.588	-5.88188	1.48156	-3.97006	7.19e-05	0.0159127	ENSMUSG00000053580	tetratricopeptide repeat, ankyrin repeat and coiled-coil containing 2	11	105480812	105820130	1	638
Tsnax	1583.71	-5.88347	2.00887	-2.92874	0.00340339	0.0414504	ENSMUSG00000056820	translin-associated factor X	8	125739736	125760931	1	2391
Cdk1	1182.92	-5.88518	1.87135	-3.14488	0.00166156	0.0317779	ENSMUSG00000019942	cyclin-dependent kinase 1	10	69170976	69188768	-1	4375
Mrps31	603.77	-5.89004	2.03037	-2.90096	0.00372019	0.0431982	ENSMUSG00000031533	mitochondrial ribosomal protein S31	8	22901377	22919681	1	1515
Sh2d1b1	309.551	-5.89084	1.64642	-3.57798	0.000346266	0.0229142	ENSMUSG00000102418	SH2 domain containing 1B1	1	170104889	170114338	1	2544
Ostm1	1182.35	-5.89322	1.8041	-3.26657	0.00108857	0.029132	ENSMUSG00000038280	osteopetrosis associated transmembrane protein 1	10	42459818	42578455	1	797
Golph3	1118.98	-5.8944	1.81325	-3.25074	0.00115106	0.029132	ENSMUSG00000022200	golgi phosphoprotein 3	15	12321536	12351677	1	912
Cltb	920.336	-5.89649	1.73615	-3.3963	0.000683039	0.026473	ENSMUSG00000047547	clathrin, light polypeptide (Lcb)	13	54740214	54759157	-1	2186
Pias1	2415.2	-5.89695	1.62908	-3.6198	0.00029483	0.0216151	ENSMUSG00000032405	protein inhibitor of activated STAT 1	9	62785650	62895206	-1	5564
Nabp2	138.956	-5.89844	2.02625	-2.91101	0.00360261	0.0425089	ENSMUSG00000025374	nucleic acid binding protein 2	10	128237264	128247361	-1	1371
Hes6	657.149	-5.89899	1.84453	-3.1981	0.00138335	0.0308129	ENSMUSG00000067071	hairy and enhancer of split 6	1	91339205	91341760	-1	1398
Asap2	338.835	-5.90257	2.01493	-2.92942	0.00339596	0.0414274	ENSMUSG00000052632	ArfGAP with SH3 domain, ankyrin repeat and PH domain 2	12	21040460	21320172	1	1609
Ctnnd1	401.543	-5.90707	1.83672	-3.2161	0.00129947	0.0301784	ENSMUSG00000034101	catenin (cadherin associated protein), delta 1	2	84430415	84481109	-1	6281
Osbpl1a	203.408	-5.91375	1.7166	-3.44504	0.000570969	0.0249285	ENSMUSG00000044252	oxysterol binding protein-like 1A	18	12888371	13074898	-1	3030
Stx2	545.429	-5.9173	1.88344	-3.14175	0.00167939	0.0318296	ENSMUSG00000029428	syntaxin 2	5	129061621	129085638	-1	2939
Lypla2	840.202	-5.92291	1.51249	-3.91601	9e-05	0.0161319	ENSMUSG00000028670	lysophospholipase 2	4	135695535	135699937	-1	1588
Apoc2	873.072	-5.92467	1.90985	-3.10217	0.00192107	0.0339211	ENSMUSG00000002992	apolipoprotein C-II	7	19405504	19411866	-1	727
Ecm2	360.434	-5.93881	1.9448	-3.05369	0.00226045	0.0361189	ENSMUSG00000043631	extracellular matrix protein 2, female organ and adipocyte specific	13	49658286	49686265	1	3596
Acat1	1882.06	-5.93923	1.83236	-3.24129	0.00118988	0.029132	ENSMUSG00000032047	acetyl-Coenzyme A acetyltransferase 1	9	53491822	53521682	-1	3405
Ctbs	562.822	-5.942	1.5218	-3.90459	9.44e-05	0.0161319	ENSMUSG00000028189	chitobiase	3	146155550	146171604	1	3137
G6pdx	1640.46	-5.94298	1.79198	-3.31644	0.000911724	0.0280571	ENSMUSG00000031400	glucose-6-phosphate dehydrogenase X-linked	X	73453089	73472800	-1	2652
Areg	1025.41	-5.94915	1.50679	-3.94822	7.87e-05	0.0159127	ENSMUSG00000029378	amphiregulin	5	91287458	91296291	1	1215
Dlst	1470.85	-5.9502	1.93544	-3.07435	0.00210964	0.035092	ENSMUSG00000004789	dihydrolipoamide S-succinyltransferase (E2 component of 2-oxo-glutarate complex)	12	85157607	85181619	1	2764
Mapk1	1924.63	-5.95095	1.77476	-3.3531	0.000799127	0.0277021	ENSMUSG00000063358	mitogen-activated protein kinase 1	16	16801246	16865317	1	2390
Coasy	384.257	-5.96097	1.83778	-3.24357	0.00118044	0.029132	ENSMUSG00000001755	Coenzyme A synthase	11	100973391	100977445	1	2138
Slc39a7	603.156	-5.96553	1.9949	-2.99039	0.00278619	0.0380203	ENSMUSG00000024327	solute carrier family 39 (zinc transporter), member 7	17	34247243	34250656	-1	2320
Apex1	695.154	-5.96556	1.87999	-3.17318	0.00150777	0.0313733	ENSMUSG00000035960	apurinic/apyrimidinic endonuclease 1	14	51162425	51164596	1	1239
3110082I17Rik	188.636	-5.96811	1.99929	-2.98512	0.00283469	0.0383009	ENSMUSG00000053553	RIKEN cDNA 3110082I17 gene	5	139345494	139446282	-1	1429
Mtmr9	447.147	-5.97093	1.97045	-3.03024	0.00244363	0.0367001	ENSMUSG00000035078	myotubularin related protein 9	14	63757100	63781431	-1	1467
Mob3a	1135.58	-5.97545	1.72478	-3.46447	0.000531272	0.024689	ENSMUSG00000003348	MOB kinase activator 3A	10	80521087	80537811	-1	2682
Bin1	1143.55	-5.98142	1.59996	-3.73848	0.000185136	0.0180555	ENSMUSG00000024381	bridging integrator 1	18	32510283	32568790	1	1530
Ednrb	531.556	-5.98295	1.96056	-3.05165	0.00227585	0.0361993	ENSMUSG00000022122	endothelin receptor type B	14	104052061	104081838	-1	4107
Fem1c	2218.36	-5.98356	1.68539	-3.55025	0.000384865	0.0229171	ENSMUSG00000033319	fem 1 homolog c	18	46634813	46659038	-1	5726
Slc2a6	1477.44	-5.98427	1.9688	-3.03955	0.00236933	0.0365531	ENSMUSG00000036067	solute carrier family 2 (facilitated glucose transporter), member 6	2	26911375	26918010	-1	1887
Amn1	6147.68	-5.98574	1.81318	-3.30124	0.000962574	0.0283173	ENSMUSG00000068250	antagonist of mitotic exit network 1	6	149058645	149090210	-1	1457
Trp53	1755.28	-5.98793	1.6625	-3.60175	0.000316076	0.0216846	ENSMUSG00000059552	transformation related protein 53	11	69471185	69482699	1	1772
Cdk16	608.183	-5.98802	1.77167	-3.37987	0.000725197	0.0268291	ENSMUSG00000031065	cyclin-dependent kinase 16	X	20554193	20566119	1	3270
Copb1	4220.66	-5.98838	1.81393	-3.30133	0.000962272	0.0283173	ENSMUSG00000030754	coatomer protein complex, subunit beta 1	7	113814794	113853946	-1	3346
Rrp36	794.4	-6.00121	1.75841	-3.41287	0.000642831	0.0262682	ENSMUSG00000023971	ribosomal RNA processing 36	17	46977250	46985278	-1	2274
Stk3	852.959	-6.00996	2.06264	-2.91372	0.00357153	0.0423935	ENSMUSG00000022329	serine/threonine kinase 3	15	34875642	35179067	-1	2914
Tgtp2	756.468	-6.01709	2.05001	-2.93515	0.00333382	0.0412754	ENSMUSG00000078921	T cell specific GTPase 2	11	48948021	48955033	-1	2810
Psmd11	1944.35	-6.0226	1.62476	-3.70675	0.000209933	0.0193812	ENSMUSG00000017428	proteasome (prosome, macropain) 26S subunit, non-ATPase, 11	11	80319441	80364074	1	2975
Sdhd	2026.57	-6.02414	1.60633	-3.75026	0.000176651	0.0180555	ENSMUSG00000000171	succinate dehydrogenase complex, subunit D, integral membrane protein	9	50507657	50515112	-1	1231
Prep	1570.19	-6.03195	1.77301	-3.4021	0.000668692	0.0264575	ENSMUSG00000019849	prolyl endopeptidase	10	44943299	45043294	1	10933
Plekhm1	972.489	-6.04163	1.83932	-3.28472	0.00102085	0.0290255	ENSMUSG00000034247	pleckstrin homology domain containing, family M (with RUN domain) member 1	11	103255101	103303513	-1	5968
Cog7	1503.46	-6.05438	1.82032	-3.326	0.000881028	0.0277021	ENSMUSG00000034951	component of oligomeric golgi complex 7	7	121478586	121580934	-1	3155
Tubgcp4	1097.04	-6.05626	2.13651	-2.83465	0.0045876	0.0475812	ENSMUSG00000027263	tubulin, gamma complex associated protein 4	2	121001135	121029251	1	4206
Pstpip2	737.925	-6.06125	2.00032	-3.03014	0.00244436	0.0367001	ENSMUSG00000025429	proline-serine-threonine phosphatase-interacting protein 2	18	77877614	77970579	1	1056
Mfsd11	2016.81	-6.06202	1.55289	-3.9037	9.47e-05	0.0161319	ENSMUSG00000020818	major facilitator superfamily domain containing 11	11	116743266	116766461	1	2586
Dync1li2	1281.53	-6.07092	1.8641	-3.25676	0.00112691	0.029132	ENSMUSG00000035770	dynein, cytoplasmic 1 light intermediate chain 2	8	105144312	105169679	-1	4627
Dcaf11	1731.14	-6.07131	1.59943	-3.79592	0.000147098	0.0177419	ENSMUSG00000022214	DDB1 and CUL4 associated factor 11	14	55797463	55807522	1	2538
Prmt1	383.785	-6.08032	2.14269	-2.8377	0.00454399	0.0473823	ENSMUSG00000109324	protein arginine N-methyltransferase 1	7	44625413	44635992	-1	2147
Sec22a	869.134	-6.08912	2.15662	-2.82346	0.0047509	0.048333	ENSMUSG00000034473	SEC22 homolog A, vesicle trafficking protein	16	35131501	35184288	-1	3992
Czib	1448.12	-6.09375	1.76484	-3.45287	0.000554666	0.0249285	ENSMUSG00000028608	CXXC motif containing zinc binding protein	4	107747010	107756581	1	2997
Nipsnap3b	811.278	-6.09418	1.79981	-3.38602	0.000709139	0.026648	ENSMUSG00000015247	nipsnap homolog 3B	4	53011880	53022060	1	1552
Nceh1	652.954	-6.09654	1.82299	-3.34426	0.000825027	0.0277021	ENSMUSG00000027698	neutral cholesterol ester hydrolase 1	3	27237114	27338757	1	4480
Arl16	936.758	-6.10073	2.10444	-2.89898	0.00374376	0.0432702	ENSMUSG00000057594	ADP-ribosylation factor-like 16	11	120355692	120358433	-1	2206
Abhd2	854.256	-6.1018	1.97509	-3.08939	0.00200571	0.0346543	ENSMUSG00000039202	abhydrolase domain containing 2	7	78922947	79015256	1	6877
Ear2	1877.06	-6.10508	1.86086	-3.28078	0.00103521	0.0290255	ENSMUSG00000072596	eosinophil-associated, ribonuclease A family, member 2	14	44340111	44340991	1	719
Ctu2	1261.23	-6.112	2.04179	-2.99345	0.00275843	0.0379882	ENSMUSG00000049482	cytosolic thiouridylase subunit 2	8	123202882	123210877	1	3066
Mrpl38	2000.51	-6.11554	1.77925	-3.43715	0.000587875	0.0249285	ENSMUSG00000020775	mitochondrial ribosomal protein L38	11	116022643	116029694	-1	1411
Septin9	1353.3	-6.11811	1.68055	-3.64055	0.000272057	0.0214691	ENSMUSG00000059248	septin 9	11	117090487	117253151	1	3616
Pik3cb	754.333	-6.12007	2.1679	-2.82304	0.00475704	0.048333	ENSMUSG00000032462	phosphatidylinositol-4,5-bisphosphate 3-kinase catalytic subunit beta	9	98918707	99022674	-1	6478
9130401M01Rik	652.923	-6.12183	2.04683	-2.99089	0.00278169	0.0380203	ENSMUSG00000101892	RIKEN cDNA 9130401M01 gene	15	57885655	57897721	-1	1341
Spag7	1066.26	-6.12356	2.12357	-2.88362	0.0039313	0.0438348	ENSMUSG00000018287	sperm associated antigen 7	11	70554597	70560242	-1	1159
Rtf2	2281.59	-6.14284	1.54509	-3.97571	7.02e-05	0.0159127	ENSMUSG00000027502	replication termination factor 2	2	172282476	172311828	1	2173
Prkag1	1229.33	-6.14426	1.54048	-3.98854	6.65e-05	0.0159127	ENSMUSG00000067713	protein kinase, AMP-activated, gamma 1 non-catalytic subunit	15	98710678	98729402	-1	1652
Zfp157	972.374	-6.14749	1.92035	-3.20123	0.00136842	0.0308129	ENSMUSG00000036898	zinc finger protein 157	5	138439730	138458956	1	5312
Mrps18b	663.415	-6.14865	1.83401	-3.35257	0.000800661	0.0277021	ENSMUSG00000024436	mitochondrial ribosomal protein S18B	17	36221271	36227281	-1	1079
Rdh14	457.914	-6.1559	1.91235	-3.21903	0.00128627	0.0301527	ENSMUSG00000020621	retinol dehydrogenase 14 (all-trans and 9-cis)	12	10440772	10445562	1	1480
Fundc2	826.601	-6.1566	1.73001	-3.5587	0.000372693	0.0229171	ENSMUSG00000031198	FUN14 domain containing 2	X	74426005	74440065	1	2562
Zfp809	926.722	-6.16548	2.14265	-2.8775	0.00400834	0.0440274	ENSMUSG00000057982	zinc finger protein 809	9	22137010	22154650	1	1800
Pilrb2	1042.12	-6.16808	1.77717	-3.47073	0.000519055	0.024689	ENSMUSG00000066682	paired immunoglobin-like type 2 receptor beta 2	5	137864089	137870077	-1	448
Chd7	697.393	-6.17193	1.88706	-3.27066	0.00107296	0.029132	ENSMUSG00000041235	chromodomain helicase DNA binding protein 7	4	8690406	8867659	1	4953
Nr1d2	1467.66	-6.17462	1.69412	-3.64473	0.000267669	0.0214691	ENSMUSG00000021775	nuclear receptor subfamily 1, group D, member 2	14	4230569	4265642	1	4663
Timm21	1002	-6.1883	1.85667	-3.33301	0.000859103	0.0277021	ENSMUSG00000024645	translocase of inner mitochondrial membrane 21	18	84964316	84969649	-1	2418
Cenpf	1024.58	-6.19407	2.13344	-2.90332	0.00369225	0.0431531	ENSMUSG00000026605	centromere protein F	1	189372803	189420283	-1	11130
Mrpl30	1217.32	-6.19654	1.86427	-3.32384	0.000887858	0.0277021	ENSMUSG00000026087	mitochondrial ribosomal protein L30	1	37929558	37937616	1	969
Gm5913	127.172	-6.19938	1.74888	-3.54477	0.000392961	0.0229171	ENSMUSG00000081111	predicted gene 5913	8	98154344	98155742	-1	1399
Ndor1	1077.14	-6.20185	2.04489	-3.03285	0.00242259	0.0366343	ENSMUSG00000115074	NADPH dependent diflavin oxidoreductase 1	2	25134875	25145398	-1	3210
Ndor1	1077.14	-6.20185	2.04489	-3.03285	0.00242259	0.0366343	ENSMUSG00000115018	NADPH dependent diflavin oxidoreductase 1	2	25134831	25136875	-1	2045
Ndor1	1077.14	-6.20185	2.04489	-3.03285	0.00242259	0.0366343	ENSMUSG00000006471	NADPH dependent diflavin oxidoreductase 1	2	25134833	25146034	-1	4517
Ahcy	363.373	-6.20258	1.97132	-3.14641	0.00165288	0.0317744	ENSMUSG00000027597	S-adenosylhomocysteine hydrolase	2	154901230	154916417	-1	2543
Hk3	418.264	-6.20308	1.90446	-3.25713	0.00112543	0.029132	ENSMUSG00000025877	hexokinase 3	13	55153798	55169198	-1	3219
Micu2	857.814	-6.20665	1.94792	-3.18629	0.00144108	0.0312029	ENSMUSG00000021973	mitochondrial calcium uptake 2	14	58153718	58236719	-1	1862
Lrrc47	678.995	-6.21041	1.76079	-3.52706	0.000420199	0.0230411	ENSMUSG00000029028	leucine rich repeat containing 47	4	154096188	154105970	1	3468
Terf2	1054.98	-6.21142	1.97318	-3.14793	0.00164434	0.0317408	ENSMUSG00000031921	telomeric repeat binding factor 2	8	107796032	107823179	-1	2666
Plpp1	123.138	-6.21262	2.07097	-2.99986	0.00270106	0.0378591	ENSMUSG00000021759	phospholipid phosphatase 1	13	112937326	113004428	1	1598
Ccpg1	1449.28	-6.21364	1.79324	-3.46503	0.000530173	0.024689	ENSMUSG00000034563	cell cycle progression 1	9	72892711	72923622	1	3151
H2-Q6	1390.27	-6.22983	1.42476	-4.37254	1.23e-05	0.00733115	ENSMUSG00000073409	histocompatibility 2, Q region locus 6	17	35643826	35649031	1	2085
Cbll1	1088.78	-6.23121	1.87253	-3.32769	0.000875684	0.0277021	ENSMUSG00000020659	Casitas B-lineage lymphoma-like 1	12	31534828	31549615	-1	3937
Herc3	672.112	-6.23451	2.16904	-2.87431	0.00404911	0.0442679	ENSMUSG00000029804	hect domain and RLD 3	6	58808450	58897383	1	438
2310022A10Rik	643.394	-6.24118	1.66519	-3.74802	0.000178237	0.0180555	ENSMUSG00000049643	RIKEN cDNA 2310022A10 gene	7	27252658	27281524	1	2701
Iigp1	424.402	-6.25042	1.84522	-3.38736	0.000705683	0.026648	ENSMUSG00000054072	interferon inducible GTPase 1	18	60509099	60525706	1	1334
Cdk6	1294.42	-6.25584	1.5751	-3.97172	7.14e-05	0.0159127	ENSMUSG00000040274	cyclin-dependent kinase 6	5	3391485	3581008	1	425
Nrm	632.089	-6.26111	1.92347	-3.25511	0.00113348	0.029132	ENSMUSG00000059791	nurim (nuclear envelope membrane protein)	17	36172210	36176294	1	1466
C330018D20Rik	247.052	-6.2661	2.22413	-2.81732	0.00484259	0.0490026	ENSMUSG00000024592	RIKEN cDNA C330018D20 gene	18	57088905	57108440	-1	2400
Parp3	817.105	-6.26727	1.84822	-3.39097	0.000696451	0.026648	ENSMUSG00000023249	poly (ADP-ribose) polymerase family, member 3	9	106347521	106354148	-1	2962
Ogt	6011.07	-6.26845	1.67721	-3.73742	0.000185915	0.0180555	ENSMUSG00000034160	O-linked N-acetylglucosamine (GlcNAc) transferase (UDP-N-acetylglucosamine:polypeptide-N-acetylglucosaminyl transferase)	X	100683666	100727957	1	3840
Gapvd1	2096.41	-6.27979	1.88821	-3.32579	0.000881698	0.0277021	ENSMUSG00000026867	GTPase activating protein and VPS9 domains 1	2	34564606	34645244	-1	8339
Zdhhc7	1051.74	-6.28073	1.7951	-3.49882	0.000467326	0.0234811	ENSMUSG00000031823	zinc finger, DHHC domain containing 7	8	120807629	120828221	-1	3069
Filip1l	2232	-6.28265	1.5492	-4.05542	5e-05	0.0150015	ENSMUSG00000043336	filamin A interacting protein 1-like	16	57173456	57393489	1	4452
Polb	1495.57	-6.28414	1.89925	-3.30875	0.000937138	0.0282159	ENSMUSG00000031536	polymerase (DNA directed), beta	8	23118142	23143451	-1	1201
Cnn1	381.784	-6.28439	2.03948	-3.08137	0.00206052	0.0350314	ENSMUSG00000001349	calponin 1	9	22010512	22020926	1	1225
Klhl5	446.709	-6.28885	1.84444	-3.40962	0.000650533	0.0263532	ENSMUSG00000054920	kelch-like 5	5	65264882	65325531	1	3149
Gbp3	1656.88	-6.2897	1.82901	-3.43886	0.000584173	0.0249285	ENSMUSG00000028268	guanylate binding protein 3	3	142265787	142278970	1	649
Erlin1	1121.76	-6.29698	1.67652	-3.75597	0.00017267	0.0180555	ENSMUSG00000025198	ER lipid raft associated 1	19	44023383	44058224	-1	3172
Vps4b	2031.33	-6.29854	1.75176	-3.59554	0.000323716	0.0220068	ENSMUSG00000009907	vacuolar protein sorting 4B	1	106691801	106724458	-1	4539
Atp7a	643.178	-6.30117	1.81776	-3.46645	0.000527374	0.024689	ENSMUSG00000033792	ATPase, Cu++ transporting, alpha polypeptide	X	105070882	105168532	1	4866
Edem2	916.097	-6.30849	1.52489	-4.13701	3.52e-05	0.0131558	ENSMUSG00000038312	ER degradation enhancer, mannosidase alpha-like 2	2	155543597	155571395	-1	2290
Trpm2	320.176	-6.31396	1.46903	-4.29806	1.72e-05	0.00812016	ENSMUSG00000009292	transient receptor potential cation channel, subfamily M, member 2	10	77743556	77806397	-1	7274
B4galnt1	1536.31	-6.32864	1.8268	-3.46433	0.00053155	0.024689	ENSMUSG00000006731	beta-1,4-N-acetyl-galactosaminyl transferase 1	10	127001094	127008199	1	2395
Ftsj3	485.236	-6.34176	2.13342	-2.97257	0.00295315	0.0391554	ENSMUSG00000020706	FtsJ RNA methyltransferase homolog 3 (E. coli)	11	106139968	106146905	-1	3144
Cops7a	868.325	-6.34253	1.56595	-4.05027	5.12e-05	0.0150015	ENSMUSG00000030127	COP9 signalosome subunit 7A	6	124935376	124942501	-1	1328
Anapc10	765.029	-6.34823	1.68796	-3.76088	0.000169314	0.0180555	ENSMUSG00000036977	anaphase promoting complex subunit 10	8	80438449	80505688	1	2801
Rcn2	1017.61	-6.35106	1.84535	-3.44166	0.000578157	0.0249285	ENSMUSG00000032320	reticulocalbin 2	9	55949129	55969166	1	3080
Rae1	1601.79	-6.35467	1.94997	-3.25885	0.00111864	0.029132	ENSMUSG00000027509	ribonucleic acid export 1	2	172841910	172857532	1	1742
Nelfb	899.62	-6.35467	1.99309	-3.18836	0.00143083	0.0312029	ENSMUSG00000013465	negative elongation factor complex member B	2	25089724	25101501	-1	2637
Ppp4r3b	2154.36	-6.36599	1.83141	-3.476	0.000508959	0.024689	ENSMUSG00000020463	protein phosphatase 4 regulatory subunit 3B	11	29122890	29170797	1	2410
Ddx49	553.846	-6.36807	2.07698	-3.06602	0.00216931	0.0354865	ENSMUSG00000057788	DEAD box helicase 49	8	70745516	70755139	-1	2137
Isg20	776.547	-6.38083	1.93676	-3.29458	0.000985672	0.0286804	ENSMUSG00000039236	interferon-stimulated protein	7	78563172	78570144	1	697
Nkiras2	847.561	-6.38388	1.65811	-3.85008	0.000118077	0.0161319	ENSMUSG00000017837	NFKB inhibitor interacting Ras-like protein 2	11	100510070	100518433	1	1727
Myo1e	325.766	-6.38528	1.75684	-3.63453	0.000278484	0.0214691	ENSMUSG00000032220	myosin IE	9	70114632	70307048	1	1260
Mgat4a	1906.38	-6.40413	1.71081	-3.74334	0.000181593	0.0180555	ENSMUSG00000026110	mannoside acetylglucosaminyltransferase 4, isoenzyme A	1	37478421	37580097	-1	7251
Pop4	879.763	-6.40602	2.17692	-2.9427	0.00325368	0.0407554	ENSMUSG00000030423	processing of precursor 4, ribonuclease P/MRP family, (S. cerevisiae)	7	37961420	37970847	-1	2113
Edem1	12887.9	-6.40608	1.76581	-3.62784	0.000285805	0.0216151	ENSMUSG00000030104	ER degradation enhancer, mannosidase alpha-like 1	6	108805602	108836317	1	6077
Ift57	534.631	-6.40984	2.02241	-3.1694	0.00152754	0.0313733	ENSMUSG00000032965	intraflagellar transport 57	16	49519596	49585489	1	2601
Vps45	582.62	-6.41562	2.16734	-2.96014	0.00307501	0.0399028	ENSMUSG00000015747	vacuolar protein sorting 45	3	95907144	95965778	-1	2637
Slco2b1	3292.48	-6.43479	1.59316	-4.03901	5.37e-05	0.0150015	ENSMUSG00000030737	solute carrier organic anion transporter family, member 2b1	7	99307011	99360547	-1	4381
Myo1f	1883.51	-6.44282	1.67842	-3.83862	0.000123728	0.0161319	ENSMUSG00000024300	myosin IF	17	33774681	33826738	1	3831
Dhx58	1778.89	-6.44414	2.0141	-3.19951	0.00137662	0.0308129	ENSMUSG00000017830	DEXH (Asp-Glu-X-His) box polypeptide 58	11	100585710	100595097	-1	2412
Tmem106c	414.438	-6.44488	1.54801	-4.16333	3.14e-05	0.0130301	ENSMUSG00000052369	transmembrane protein 106C	15	97862081	97868156	1	631
Btbd10	574.6	-6.46186	2.08281	-3.10248	0.00191909	0.0339211	ENSMUSG00000038187	BTB (POZ) domain containing 10	7	112914833	112968599	-1	2384
Hddc3	199.334	-6.47163	2.031	-3.18642	0.00144044	0.0312029	ENSMUSG00000030532	HD domain containing 3	7	79992852	80000295	1	1510
Calhm6	617.087	-6.48065	1.79847	-3.60343	0.000314049	0.0216846	ENSMUSG00000046031	calcium homeostasis modulator family member 6	10	34002063	34003980	-1	1094
Acsl1	1214.16	-6.48218	1.83847	-3.52585	0.000422122	0.0230411	ENSMUSG00000018796	acyl-CoA synthetase long-chain family member 1	8	46924074	46989088	1	3897
Antxr2	811.524	-6.48778	1.72097	-3.76984	0.000163353	0.0180555	ENSMUSG00000029338	anthrax toxin receptor 2	5	98030642	98178902	-1	5656
Lgals3bp	1608.42	-6.4972	1.68505	-3.8558	0.000115353	0.0161319	ENSMUSG00000033880	lectin, galactoside-binding, soluble, 3 binding protein	11	118283577	118292918	-1	686
Ifit3	1930.44	-6.49741	1.64108	-3.95922	7.52e-05	0.0159127	ENSMUSG00000074896	interferon-induced protein with tetratricopeptide repeats 3	19	34560931	34566131	1	1745
Myh11	3136.15	-6.49819	1.77187	-3.66743	0.000245	0.0203308	ENSMUSG00000018830	myosin, heavy polypeptide 11, smooth muscle	16	14012399	14109236	-1	6549
D2hgdh	1518.85	-6.51147	2.26844	-2.87046	0.00409871	0.0444726	ENSMUSG00000073609	D-2-hydroxyglutarate dehydrogenase	1	93752631	93780070	1	317
Rin3	621.552	-6.51756	1.67515	-3.89074	9.99e-05	0.0161319	ENSMUSG00000044456	Ras and Rab interactor 3	12	102249307	102357114	1	3892
Chic2	1554.66	-6.5176	1.74614	-3.73258	0.000189529	0.0181705	ENSMUSG00000029229	cysteine-rich hydrophobic domain 2	5	75158649	75205435	-1	9699
Ift52	779.493	-6.51786	2.24794	-2.89948	0.00373781	0.0432702	ENSMUSG00000017858	intraflagellar transport 52	2	162859274	162888061	1	2248
Slc39a11	1612.2	-6.51999	1.98309	-3.28779	0.00100978	0.0289315	ENSMUSG00000041654	solute carrier family 39 (metal ion transporter), member 11	11	113135679	113540905	-1	2664
Zfp688	225.37	-6.52829	2.0613	-3.16707	0.00153981	0.0313733	ENSMUSG00000045251	zinc finger protein 688	7	127018139	127021240	-1	1298
Nadk	2647.68	-6.53052	1.66909	-3.91263	9.13e-05	0.0161319	ENSMUSG00000029063	NAD kinase	4	155646835	155675458	1	2946
Fam50a	1500.18	-6.5397	1.61998	-4.03689	5.42e-05	0.0150015	ENSMUSG00000001962	family with sequence similarity 50, member A	X	73356639	73363755	1	1383
Iws1	2100.18	-6.54593	1.86146	-3.51657	0.000437166	0.0231877	ENSMUSG00000024384	IWS1, SUPT6 interacting protein	18	32200794	32237381	1	9613
Arfgef1	1404.85	-6.59547	2.0223	-3.26137	0.00110877	0.029132	ENSMUSG00000067851	ADP-ribosylation factor guanine nucleotide-exchange factor 1(brefeldin A-inhibited)	1	10207796	10302895	-1	6978
Gpr108	1005.74	-6.60131	1.85474	-3.55915	0.00037206	0.0229171	ENSMUSG00000005823	G protein-coupled receptor 108	17	57541635	57555446	-1	2405
Pycard	2550.93	-6.60915	1.90304	-3.47294	0.000514781	0.024689	ENSMUSG00000030793	PYD and CARD domain containing	7	127588880	127593039	-1	3800
Dhodh	791.797	-6.60946	2.14074	-3.08746	0.00201876	0.0346639	ENSMUSG00000031730	dihydroorotate dehydrogenase	8	110317975	110335305	-1	3807
Wdr46	600.491	-6.62831	2.05828	-3.22031	0.00128052	0.0301527	ENSMUSG00000024312	WD repeat domain 46	17	34159634	34168671	1	2229
Gtf2h3	474.36	-6.63409	2.02518	-3.27581	0.00105359	0.029132	ENSMUSG00000029387	general transcription factor IIH, polypeptide 3	5	124717203	124735743	1	2672
Gamt	448.079	-6.64634	2.07235	-3.20714	0.0013406	0.0304712	ENSMUSG00000020150	guanidinoacetate methyltransferase	10	80093985	80096846	-1	988
Ltn1	935.564	-6.64666	1.96201	-3.38768	0.000704855	0.026648	ENSMUSG00000052299	listerin E3 ubiquitin protein ligase 1	16	87173539	87229500	-1	7743
Urm1	252.684	-6.65785	2.18296	-3.04992	0.00228901	0.0362578	ENSMUSG00000069020	ubiquitin related modifier 1	2	29710087	29735014	1	377
Mogs	1045.8	-6.67667	2.10731	-3.16833	0.00153316	0.0313733	ENSMUSG00000030036	mannosyl-oligosaccharide glucosidase	6	83092477	83095879	1	2780
Cd300ld3	177.944	-6.67704	2.02769	-3.29293	0.000991494	0.0287379	ENSMUSG00000069607	CD300 molecule like family member D3	11	114932957	114939235	-1	852
Slc26a11	570.383	-6.67779	1.87643	-3.55878	0.000372585	0.0229171	ENSMUSG00000039908	solute carrier family 26, member 11	11	119246383	119271905	1	2695
Sh3pxd2b	295.211	-6.6824	2.30889	-2.8942	0.00380126	0.0433769	ENSMUSG00000040711	SH3 and PX domains 2B	11	32297820	32378173	1	7413
4933439C10Rik	434.969	-6.68334	2.32936	-2.86918	0.00411541	0.0444726	ENSMUSG00000072893	RIKEN cDNA 4933439C10 gene	11	59396488	59404473	1	2624
Rbm43	562.966	-6.69145	2.27938	-2.93564	0.00332858	0.0412754	ENSMUSG00000036249	RNA binding motif protein 43	2	51814460	51825175	-1	2057
Tmem273	502.786	-6.69728	2.34618	-2.85454	0.00430989	0.0459061	ENSMUSG00000041707	transmembrane protein 273	14	32507920	32539941	1	1489
Ptgr2	772.578	-6.70442	1.72011	-3.89768	9.71e-05	0.0161319	ENSMUSG00000072946	prostaglandin reductase 2	12	84332006	84362606	1	3168
Tasl	387.433	-6.70806	2.21512	-3.0283	0.00245933	0.0367817	ENSMUSG00000025058	TLR adaptor interacting with endolysosomal SLC15A4	X	84913960	84935105	1	3754
Stard3	681.376	-6.71296	1.98112	-3.38848	0.000702824	0.026648	ENSMUSG00000018167	START domain containing 3	11	98249194	98271938	1	2070
Zfp106	1866.4	-6.71436	2.04504	-3.28325	0.00102618	0.0290255	ENSMUSG00000027288	zinc finger protein 106	2	120337301	120394324	-1	9085
Fdx2	421.834	-6.71731	2.22857	-3.01418	0.00257672	0.0371267	ENSMUSG00000079677	ferredoxin 2	9	20978816	20984910	-1	812
Ube2z	737.283	-6.73146	1.99021	-3.38229	0.000718839	0.0268291	ENSMUSG00000014349	ubiquitin-conjugating enzyme E2Z	11	95938258	95956214	-1	3997
Slc35e4	423.292	-6.73495	2.21906	-3.03505	0.00240494	0.0365531	ENSMUSG00000048807	solute carrier family 35, member E4	11	3857021	3864664	-1	3063
Rps6ka1	1547.52	-6.7374	1.62783	-4.1389	3.49e-05	0.0131558	ENSMUSG00000003644	ribosomal protein S6 kinase polypeptide 1	4	133574601	133615108	-1	3135
Plxdc2	1949.49	-6.74761	1.82644	-3.69441	0.000220397	0.0196298	ENSMUSG00000026748	plexin domain containing 2	2	16361115	16760650	1	6947
Ogfr	736.155	-6.79743	2.1493	-3.16262	0.00156354	0.0313733	ENSMUSG00000049401	opioid growth factor receptor	2	180231038	180237629	1	2449
Npl	705.458	-6.80505	2.34513	-2.90178	0.00371054	0.0431531	ENSMUSG00000042684	N-acetylneuraminate pyruvate lyase	1	153378761	153425791	-1	1735
Ndst2	1227.8	-6.83247	2.04825	-3.33577	0.000850644	0.0277021	ENSMUSG00000039308	N-deacetylase/N-sulfotransferase (heparan glucosaminyl) 2	14	20773798	20784630	-1	3907
Txndc5	1619.59	-6.87015	1.59912	-4.29621	1.74e-05	0.00812016	ENSMUSG00000038991	thioredoxin domain containing 5	13	38684055	38712800	-1	2843
Cd209a	814.274	-6.87144	2.27928	-3.01475	0.00257194	0.0371267	ENSMUSG00000031494	CD209a antigen	8	3793397	3798984	-1	1482
Pigs	1294.31	-6.88388	1.63301	-4.21546	2.49e-05	0.010965	ENSMUSG00000041958	phosphatidylinositol glycan anchor biosynthesis, class S	11	78219241	78233608	1	2501
Ubap2	1749.65	-6.90148	2.13183	-3.23735	0.00120646	0.029132	ENSMUSG00000028433	ubiquitin-associated protein 2	4	41194313	41275144	-1	4380
Timm44	2905.02	-6.92062	1.79944	-3.84599	0.000120066	0.0161319	ENSMUSG00000002949	translocase of inner mitochondrial membrane 44	8	4309731	4325913	-1	3041
Col14a1	341.905	-6.92858	1.58122	-4.38179	1.18e-05	0.00733115	ENSMUSG00000022371	collagen, type XIV, alpha 1	15	55171146	55384199	1	6457
Tlr1	286.119	-6.94588	2.33572	-2.97377	0.00294167	0.0390726	ENSMUSG00000044827	toll-like receptor 1	5	65082022	65090906	-1	3025
Polr3c	1012.5	-6.97892	1.89647	-3.67994	0.000233285	0.0198239	ENSMUSG00000028099	polymerase (RNA) III (DNA directed) polypeptide C	3	96618806	96634944	-1	2390
Serping1	835.593	-7.01827	1.91412	-3.66658	0.000245812	0.0203308	ENSMUSG00000023224	serine (or cysteine) peptidase inhibitor, clade G, member 1	2	84595731	84605788	-1	1768
Armc5	960.299	-7.01931	2.16746	-3.23849	0.00120163	0.029132	ENSMUSG00000042178	armadillo repeat containing 5	7	127836514	127844272	1	396
Cpox	528.844	-7.04607	1.92741	-3.65572	0.000256463	0.0208459	ENSMUSG00000022742	coproporphyrinogen oxidase	16	58490655	58537999	1	3097
Coq6	660.275	-7.05048	2.34099	-3.01175	0.00259743	0.0371495	ENSMUSG00000021235	coenzyme Q6 monooxygenase	12	84408431	84420570	1	1776
Etv6	1478.89	-7.07848	1.72106	-4.11287	3.91e-05	0.0132829	ENSMUSG00000030199	ets variant 6	6	134012663	134247121	1	5545
Agmo	560.215	-7.15166	2.10779	-3.39296	0.000691408	0.026648	ENSMUSG00000050103	alkylglycerol monooxygenase	12	37291640	37632201	1	2423
Tmem51	1252.61	-7.19394	2.0633	-3.48662	0.000489172	0.0239087	ENSMUSG00000040616	transmembrane protein 51	4	141758303	141811615	-1	1875
Atp9b	1966.88	-7.22916	2.21793	-3.25941	0.00111644	0.029132	ENSMUSG00000024566	ATPase, class II, type 9B	18	80777356	80977275	-1	5357
Cd79b	904.025	-7.24205	1.85086	-3.9128	9.12e-05	0.0161319	ENSMUSG00000040592	CD79B antigen	11	106202167	106205588	-1	1431
Ifit2	603.042	-7.24963	2.0281	-3.57459	0.000350772	0.0229142	ENSMUSG00000045932	interferon-induced protein with tetratricopeptide repeats 2	19	34528094	34553819	1	700
Cryzl2	368.853	-7.30225	2.12513	-3.43615	0.000590043	0.0249285	ENSMUSG00000033488	crystallin zeta like 2	1	157286147	157320208	1	778
Prag1	271.869	-7.38109	1.92862	-3.82714	0.00012964	0.0161319	ENSMUSG00000050271	PEAK1 related kinase activating pseudokinase 1	8	36561982	36614941	1	4780
Mfap5	660.945	-7.39626	1.91724	-3.85777	0.000114426	0.0161319	ENSMUSG00000030116	microfibrillar associated protein 5	6	122482804	122506249	1	328
Siglec1	255.838	-7.48747	1.99035	-3.76189	0.000168635	0.0180555	ENSMUSG00000027322	sialic acid binding Ig-like lectin 1, sialoadhesin	2	130911140	130928685	-1	6387
Phlda3	415.105	-7.63733	2.17636	-3.50922	0.000449424	0.0231877	ENSMUSG00000041801	pleckstrin homology like domain, family A, member 3	1	135693857	135696874	1	1435
Hvcn1	427.936	-7.68056	2.25301	-3.40902	0.000651959	0.0263532	ENSMUSG00000064267	hydrogen voltage-gated channel 1	5	122344867	122380360	1	657
Abhd4	787.755	-7.73812	2.16548	-3.57339	0.000352384	0.0229142	ENSMUSG00000040997	abhydrolase domain containing 4	14	54491645	54508094	1	2508
Hyal2	211.915	-7.88777	2.223	-3.54825	0.000387796	0.0229171	ENSMUSG00000010047	hyaluronoglucosaminidase 2	9	107445144	107449978	1	323
Cadm1	1393.2	-7.97254	1.50078	-5.31226	1.08e-07	0.000404836	ENSMUSG00000032076	cell adhesion molecule 1	9	47441471	47769413	1	4482
Adck1	590.724	-8.02048	2.288	-3.50546	0.000455816	0.0231877	ENSMUSG00000021044	aarF domain containing kinase 1	12	88327324	88428494	1	2158
9130008F23Rik	294.33	-8.09729	2.36464	-3.42432	0.000616338	0.0257485	ENSMUSG00000054951	RIKEN cDNA 9130008F23 gene	17	41186373	41191450	-1	2159
Mag	200.152	-8.30152	1.90208	-4.36444	1.27e-05	0.00733115	ENSMUSG00000036634	myelin-associated glycoprotein	7	30598601	30614298	-1	2434
Naglu	1271.53	-8.39545	1.73225	-4.84657	1.26e-06	0.00134193	ENSMUSG00000001751	alpha-N-acetylglucosaminidase (Sanfilippo disease IIIB)	11	100960838	100968498	1	2560
Kcnk13	554.191	-8.42226	2.71609	-3.10088	0.00192949	0.0339211	ENSMUSG00000045404	potassium channel, subfamily K, member 13	12	99930758	100028941	1	3061
Spryd7	971.429	-8.823	2.01091	-4.38757	1.15e-05	0.00733115	ENSMUSG00000021930	SPRY domain containing 7	14	61769442	61794335	-1	4002
Nadsyn1	140.194	-8.91368	2.81765	-3.16351	0.0015588	0.0313733	ENSMUSG00000031090	NAD synthetase 1	7	143349321	143376586	-1	2641
Gm45799	299.817	-9.45556	1.84398	-5.12779	2.93e-07	0.000528032	ENSMUSG00000110234	predicted gene 45799	7	105289759	105333646	1	367
9930111J21Rik1	403.343	-10.1524	2.02006	-5.02577	5.01e-07	0.000624921	ENSMUSG00000069893	RIKEN cDNA 9930111J21 gene 1	11	48836977	48870225	-1	3863
Penk	370.815	-10.8615	2.41238	-4.5024	6.72e-06	0.00558285	ENSMUSG00000045573	preproenkephalin	4	4133531	4138819	-1	1449
Phactr1	432.218	-11.0847	2.1766	-5.09267	3.53e-07	0.000528032	ENSMUSG00000054728	phosphatase and actin regulator 1	13	42834099	43292002	1	5430
Gstt1	153.999	-11.7336	2.27771	-5.1515	2.58e-07	0.000528032	ENSMUSG00000001663	glutathione S-transferase, theta 1	10	75619647	75634418	-1	1037
Ifi44	305.994	-26.4966	2.47219	-10.7178	8.39e-27	6.28e-23	ENSMUSG00000028037	interferon-induced protein 44	3	151436559	151455597	-1	2910

## Sheet: STable 2
Supplementary Table 2: Gene Ontology pathway enrichment for the 746 significant DEGs listed in Supplementary Table S1. Highlighted pathways were selected to plot.
	ONTOLOGY	ID	Description	GeneRatio	BgRatio	pvalue	p.adjust	qvalue	geneID	Count
GO:0006914	BP	GO:0006914	autophagy	40/721	424/19972	3.29755e-08	7.57447e-05	6.92659e-05	Mul1/Stx17/Lix1/Uba5/Tecpr1/Trp53inp2/Flcn/Atg101/Snapin/Stub1/Gnai3/Il10ra/Ei24/Ufc1/Mtor/Syt11/Vps33a/Rragc/Ubxn6/Phf23/Atg12/Gba/Tbc1d17/Rab8a/Zmpste24/Tbc1d14/Sec22b/Keap1/Vcp/Fez2/Arsb/Wdfy4/Mtmr9/Trp53/Plekhm1/Pik3cb/Fundc2/Iigp1/Vps4b/Pycard	40
GO:0061919	BP	GO:0061919	process utilizing autophagic mechanism	40/721	424/19972	3.29755e-08	7.57447e-05	6.92659e-05	Mul1/Stx17/Lix1/Uba5/Tecpr1/Trp53inp2/Flcn/Atg101/Snapin/Stub1/Gnai3/Il10ra/Ei24/Ufc1/Mtor/Syt11/Vps33a/Rragc/Ubxn6/Phf23/Atg12/Gba/Tbc1d17/Rab8a/Zmpste24/Tbc1d14/Sec22b/Keap1/Vcp/Fez2/Arsb/Wdfy4/Mtmr9/Trp53/Plekhm1/Pik3cb/Fundc2/Iigp1/Vps4b/Pycard	40
GO:0071985	BP	GO:0071985	multivesicular body sorting pathway	9/721	33/19972	1.75386e-06	0.00268574	0.00245602	Sort1/Rab27a/Chmp2b/Leprotl1/Tmem50b/Chmp1b/Ubxn6/Vcp/Vps4b	9
GO:0032509	BP	GO:0032509	endosome transport via multivesicular body sorting pathway	8/721	30/19972	8.02014e-06	0.00921113	0.00842325	Sort1/Chmp2b/Leprotl1/Tmem50b/Chmp1b/Ubxn6/Vcp/Vps4b	8
GO:0016236	BP	GO:0016236	macroautophagy	22/721	217/19972	1.33385e-05	0.0122554	0.0112072	Stx17/Lix1/Uba5/Tecpr1/Trp53inp2/Atg101/Snapin/Gnai3/Ei24/Ufc1/Mtor/Vps33a/Ubxn6/Phf23/Atg12/Gba/Tbc1d14/Sec22b/Vcp/Fez2/Trp53/Plekhm1	22
GO:0035458	BP	GO:0035458	cellular response to interferon-beta	10/721	53/19972	1.68863e-05	0.0129293	0.0118234	Ifi204/Ifi209/Stat1/Aim2/Gbp2/Tgtp2/Iigp1/Gbp3/Ifit3/9930111J21Rik1	10
GO:0043161	BP	GO:0043161	proteasome-mediated ubiquitin-dependent protein catabolic process	32/721	400/19972	2.4427e-05	0.0141601	0.0129489	Cul4a/Psen2/Ccar2/Trim25/Dda1/Stub1/Ecpas/Rnf19b/Trib1/Trip4/Tmub2/Birc2/Usp14/Ankzf1/Psmd14/Fbxl6/Dnajb2/Gba/Trim3/Vcp/Rnf187/Gipc1/Pias1/Fem1c/Amn1/Dcaf11/Ogt/Erlin1/Edem2/Anapc10/Edem1/Ltn1	32
GO:0009615	BP	GO:0009615	response to virus	26/721	294/19972	2.60488e-05	0.0141601	0.0129489	Mul1/Ercc6/Lgals9/Ifi204/Trim25/Ext1/Stat1/Fmr1/Nfkb1/Myd88/Tspan32/Smpd1/Aim2/Zbp1/Zmpste24/Ticam2/Wdfy4/Pmaip1/Isg20/Dhx58/Ifit3/Pycard/Polr3c/Armc5/Ifit2/Hyal2	26
GO:2000001	BP	GO:2000001	regulation of DNA damage checkpoint	6/721	18/19972	2.77408e-05	0.0141601	0.0129489	Cul4a/Map3k20/Ccar2/Ppp1r10/Thoc1/Thoc5	6
GO:0008380	BP	GO:0008380	RNA splicing	31/721	387/19972	3.18031e-05	0.0146104	0.0133607	Ccdc130/Isy1/Yju2/Ppil3/Ddx46/Ddx23/Zc3h13/Rest/Dhx8/Magohb/Prpf39/Ccar2/Clns1a/Snrnp27/Fmr1/Sf3b3/Thoc3/Lsm4/Plrg1/Gemin5/Snrnp200/Rbm42/Smndc1/Luc7l/Sf3a3/Lsm1/Thoc1/Thoc5/Prmt1/Fam50a/Iws1	31
GO:0022613	BP	GO:0022613	ribonucleoprotein complex biogenesis	32/721	409/19972	3.77137e-05	0.0157506	0.0144034	Isy1/Cul4a/Nsun4/Exosc9/Pak1ip1/Utp11/Mrpl20/Prpf39/Clns1a/Rrp7a/Srfbp1/Pdcd11/Lsm4/Gemin5/Snrnp200/Luc7l/Sf3a3/Dhx30/Eri3/Lyar/Nop14/Utp18/Exosc3/Riok2/Pwp1/Rrp36/Chd7/Ftsj3/Ddx49/Isg20/Pop4/Wdr46	32
GO:0035456	BP	GO:0035456	response to interferon-beta	10/721	61/19972	6.02141e-05	0.023052	0.0210802	Ifi204/Ifi209/Stat1/Aim2/Gbp2/Tgtp2/Iigp1/Gbp3/Ifit3/9930111J21Rik1	10
GO:0010498	BP	GO:0010498	proteasomal protein catabolic process	35/721	480/19972	7.0272e-05	0.024833	0.022709	Cul4a/Psen2/Ccar2/Trim25/Dda1/Stub1/Ecpas/Rnf19b/Fmr1/Trib1/Trip4/Tmub2/Birc2/Usp14/Ankzf1/Psmd14/Fbxl6/Dnajb2/Ubxn6/Gba/Trim3/Vcp/Rnf187/Gipc1/Pmaip1/Pias1/Fem1c/Amn1/Dcaf11/Ogt/Erlin1/Edem2/Anapc10/Edem1/Ltn1	35
GO:0002831	BP	GO:0002831	regulation of response to biotic stimulus	26/721	316/19972	8.75156e-05	0.0254005	0.0232279	Mul1/Ercc6/Lgals9/Scimp/Gfer/Ifi204/Nlrc4/Ifi209/Stat1/Trib1/Syt11/Tspan32/Aim2/Zbp1/Lyar/Zmpste24/Pik3r6/Ccr1/Sh2d1b1/Myo1f/Dhx58/Pycard/Tasl/Polr3c/Serping1/Cadm1	26
GO:0034660	BP	GO:0034660	ncRNA metabolic process	33/721	447/19972	8.88311e-05	0.0254005	0.0232279	Nsun4/Exosc9/Pus3/Utp11/Tut7/Rela/Srrt/Rrp7a/Srfbp1/Nfkb1/Pdcd11/Dph3/Hars/Dus3l/Eri3/Lyar/Tarsl2/Sars2/Nop14/Utp18/Tars2/Exosc3/Riok2/Pwp1/Rrp36/Ctu2/Chd7/Ftsj3/Ddx49/Isg20/Pop4/Wdr46/Urm1	33
GO:0006364	BP	GO:0006364	rRNA processing	20/721	213/19972	9.59018e-05	0.0254005	0.0232279	Nsun4/Exosc9/Utp11/Rrp7a/Srfbp1/Pdcd11/Eri3/Lyar/Nop14/Utp18/Exosc3/Riok2/Pwp1/Rrp36/Chd7/Ftsj3/Ddx49/Isg20/Pop4/Wdr46	20
GO:0070498	BP	GO:0070498	interleukin-1-mediated signaling pathway	6/721	22/19972	9.85325e-05	0.0254005	0.0232279	Rela/Irak1/Irak2/Myd88/Zbp1/Tnip2	6
GO:0048193	BP	GO:0048193	Golgi vesicle transport	23/721	265/19972	9.95231e-05	0.0254005	0.0232279	Sort1/Cog8/Gosr1/Stx17/Golga4/Dop1b/Vps52/Trappc6a/Tmed7/Pdcd6/Yipf5/Rab8a/Tbc1d14/Ticam2/Sec22b/Vcp/Vamp4/Golph3/Copb1/Cog7/Sec22a/Chic2/Atp9b	23
GO:2001020	BP	GO:2001020	regulation of response to DNA damage stimulus	20/721	217/19972	0.000123777	0.0285214	0.0260819	Mad2l2/Cul4a/Ercc6/Map3k20/Actr2/Cebpg/Ccar2/Pot1a/Xrcc4/Fmr1/Nsmce4a/Fh1/Ppp1r10/Pcna/Zmpste24/Thoc1/Thoc5/Pmaip1/Trp53/Parp3	20
GO:0006397	BP	GO:0006397	mRNA processing	33/721	455/19972	0.000124168	0.0285214	0.0260819	Isy1/Yju2/Ppil3/Zc3h14/Ddx46/Ddx23/Zc3h13/Rest/Dhx8/Magohb/Prpf39/Ccar2/Srrt/Clns1a/Snrnp27/Fmr1/Sf3b3/Pdcd11/Thoc3/Lsm4/Plrg1/Gemin5/Snrnp200/Rbm42/Smndc1/Luc7l/Sf3a3/Lsm1/Thoc1/Cmtr1/Thoc5/Fam50a/Iws1	33
GO:0030433	BP	GO:0030433	ubiquitin-dependent ERAD pathway	11/721	80/19972	0.000136427	0.0293151	0.0268076	Trim25/Stub1/Ecpas/Tmub2/Usp14/Ankzf1/Dnajb2/Vcp/Erlin1/Edem2/Edem1	11
GO:0010256	BP	GO:0010256	endomembrane system organization	33/721	458/19972	0.000140386	0.0293151	0.0268076	Vps33b/Rab27a/Stx17/Vcpip1/Ano6/Chmp2b/Snapin/Tpst2/Xrcc4/Osbpl2/Tbpl1/Tmed7/Sun2/Syt11/Tmem43/Smpd1/Washc5/Yipf5/Plec/Esyt1/Zmpste24/Ticam2/Sec22b/Ankle2/Vamp4/Cdk1/Golph3/Stx2/Mapk1/Bin1/Cog7/Vps4b/Arfgef1	33
GO:0016072	BP	GO:0016072	rRNA metabolic process	20/721	222/19972	0.000168521	0.0321326	0.0293841	Nsun4/Exosc9/Utp11/Rrp7a/Srfbp1/Pdcd11/Eri3/Lyar/Nop14/Utp18/Exosc3/Riok2/Pwp1/Rrp36/Chd7/Ftsj3/Ddx49/Isg20/Pop4/Wdr46	20
GO:0044403	BP	GO:0044403	biological process involved in symbiotic interaction	20/721	223/19972	0.000179009	0.0321326	0.0293841	Rest/Chmp2b/Grk2/Trim25/Zfp639/Bad/Fmr1/Thoc3/Nrp1/Myd88/Smpd1/Thoc1/Gbp2/Trim35/Thoc5/Stom/Gbp3/Vps4b/Siglec1/Hyal2	20
GO:0045088	BP	GO:0045088	regulation of innate immune response	19/721	206/19972	0.000179487	0.0321326	0.0293841	Mul1/Lgals9/Gfer/Ifi204/Nlrc4/Ifi209/Aim2/Zbp1/Lyar/Pik3r6/Ccr1/Sh2d1b1/Myo1f/Dhx58/Pycard/Tasl/Polr3c/Serping1/Cadm1	19
GO:0042254	BP	GO:0042254	ribosome biogenesis	24/721	294/19972	0.000181856	0.0321326	0.0293841	Cul4a/Nsun4/Exosc9/Pak1ip1/Utp11/Mrpl20/Rrp7a/Srfbp1/Pdcd11/Dhx30/Eri3/Lyar/Nop14/Utp18/Exosc3/Riok2/Pwp1/Rrp36/Chd7/Ftsj3/Ddx49/Isg20/Pop4/Wdr46	24
GO:0007033	BP	GO:0007033	vacuole organization	17/721	174/19972	0.000195084	0.0331932	0.030354	Stx17/Trp53inp2/Atg101/Snapin/Ext1/Tmem199/Mtor/Vps33a/Washc5/Phf23/Atg12/Gba/Tbc1d14/Sec22b/Fez2/Tasl/Naglu	17
GO:0061025	BP	GO:0061025	membrane fusion	15/721	143/19972	0.000210541	0.0341854	0.0312614	Vps33b/Gosr1/Stx17/Vcpip1/Snapin/Tpst2/Gnai3/Syt11/Yipf5/Rab8a/Sec22b/Vamp4/Stx2/Plekhm1/Hyal2	15
GO:0097352	BP	GO:0097352	autophagosome maturation	7/721	35/19972	0.000215798	0.0341854	0.0312614	Stx17/Lix1/Tecpr1/Snapin/Vps33a/Phf23/Vcp	7
GO:0006066	BP	GO:0006066	alcohol metabolic process	24/721	302/19972	0.000271418	0.0415632	0.0380081	Tpk1/Plpp2/Synj2/Plcg1/Rest/Pgp/Aco2/Pmvk/Isyna1/Impa1/Mvd/Naaa/Nfkb1/Pcbd2/Pex2/Smpd1/Gba/Hsd3b7/G6pdx/Ednrb/Rdh14/Plpp1/Erlin1/Abhd4	24
GO:0036503	BP	GO:0036503	ERAD pathway	12/721	101/19972	0.000281806	0.0417618	0.0381897	Trim25/Stub1/Ecpas/Tmub2/Usp14/Ankzf1/Dnajb2/Ubxn6/Vcp/Erlin1/Edem2/Edem1	12
GO:0034470	BP	GO:0034470	ncRNA processing	27/721	361/19972	0.000308269	0.043202	0.0395068	Nsun4/Exosc9/Pus3/Utp11/Tut7/Srrt/Rrp7a/Srfbp1/Pdcd11/Dph3/Dus3l/Eri3/Lyar/Nop14/Utp18/Exosc3/Riok2/Pwp1/Rrp36/Ctu2/Chd7/Ftsj3/Ddx49/Isg20/Pop4/Wdr46/Urm1	27
GO:1901976	BP	GO:1901976	regulation of cell cycle checkpoint	7/721	37/19972	0.000310332	0.043202	0.0395068	Cul4a/Map3k20/Ccar2/Anapc15/Ppp1r10/Thoc1/Thoc5	7
GO:0097202	BP	GO:0097202	activation of cysteine-type endopeptidase activity	5/721	18/19972	0.000350139	0.0473099	0.0432633	Cyfip2/Ifi204/Nlrc4/Bad/Pycard	5
GO:0000323	CC	GO:0000323	lytic vacuole	40/717	489/20110	1.0258e-06	0.000289276	0.000247272	Traf3ip3/Sort1/Vps33b/Rab27a/Tecpr1/Psen2/H2-Ob/H2-Q7/Chmp2b/Flcn/Kxd1/Snapin/Cyb561a3/Naaa/Rnf19b/Mtor/Syt11/Vps33a/Rragc/Smpd1/Ubxn6/Marchf2/Gba/Marchf1/Bloc1s2/Mfsd12/Naga/Arsb/Rab9/Ostm1/Ctbs/Slc2a6/Plekhm1/Dync1li2/H2-Q6/Trpm2/Cd300ld3/Slc26a11/Tasl/Hyal2	40
GO:0005764	CC	GO:0005764	lysosome	40/717	489/20110	1.0258e-06	0.000289276	0.000247272	Traf3ip3/Sort1/Vps33b/Rab27a/Tecpr1/Psen2/H2-Ob/H2-Q7/Chmp2b/Flcn/Kxd1/Snapin/Cyb561a3/Naaa/Rnf19b/Mtor/Syt11/Vps33a/Rragc/Smpd1/Ubxn6/Marchf2/Gba/Marchf1/Bloc1s2/Mfsd12/Naga/Arsb/Rab9/Ostm1/Ctbs/Slc2a6/Plekhm1/Dync1li2/H2-Q6/Trpm2/Cd300ld3/Slc26a11/Tasl/Hyal2	40
GO:0005759	CC	GO:0005759	mitochondrial matrix	26/717	274/20110	6.06413e-06	0.00114006	0.000974516	Mrpl55/Nsun4/Mrpl20/Hadha/Ccar2/Acot7/Mrps16/Bckdk/Pptc7/Mrps22/Primpol/Ptpn1/Chchd1/Uqcc2/Dhx30/Mrpl28/Acot13/Cdk1/Mrps31/Acat1/Coasy/Trp53/Mrpl38/Mrps18b/Mrpl30/Timm44	26
GO:0120114	CC	GO:0120114	Sm-like protein family complex	12/717	77/20110	1.6897e-05	0.00238247	0.00203653	Ddx23/Prpf39/Clns1a/Fmr1/Sf3b3/Lsm4/Gemin5/Snrnp200/Luc7l/Sf3a3/Lsm1/Arfgef1	12
GO:0030135	CC	GO:0030135	coated vesicle	19/717	191/20110	5.58624e-05	0.00630128	0.00538631	Sort1/Vps33b/Rab27a/Stx17/Plcg1/Ecpas/Ap2b1/Tmed7/Pdcd6/Tmem199/Yipf5/Tgoln1/Rab8a/Ticam2/Sec22b/Cltb/Copb1/Atp7a/Myo1e	19
GO:0090734	CC	GO:0090734	site of DNA damage	12/717	90/20110	8.25706e-05	0.00776163	0.00663462	Ercc6/Rpa1/Actr2/Xrcc4/Fh1/Rbbp8/Vcp/Oard1/Adprs/Nabp2/Trp53/Parp3	12
GO:0005684	CC	GO:0005684	U2-type spliceosomal complex	12/717	94/20110	0.000126461	0.0101891	0.00870964	Ccdc130/Isy1/Yju2/Dhx8/Magohb/Prpf39/Sf3b3/Lsm4/Plrg1/Snrnp200/Luc7l/Sf3a3	12
GO:0010008	CC	GO:0010008	endosome membrane	22/717	265/20110	0.000221622	0.0156244	0.0133557	Sort1/Vps33b/Rab27a/Lztr1/Dop1b/H2-Q7/Chmp2b/Cyb561a3/Chmp1b/Cmtm6/Ubxn6/Ncdn/Rap2a/Marchf1/Rab8a/Vamp4/H2-Q6/Vps4b/Atp7a/Vps45/Tasl/Stard3	22
GO:0061695	CC	GO:0061695	transferase complex, transferring phosphorus-containing groups	20/717	235/20110	0.000304987	0.0191125	0.0163373	Mad2l2/Polr1e/Pik3cd/Tbpl1/Tada3/Pex2/Pcna/Polr1h/Kat2a/Pold4/Cnppd1/Prpsap2/Pik3r6/Cdk1/Pik3cb/Prkag1/Cdk6/Pycard/Gtf2h3/Polr3c	20
GO:0000313	CC	GO:0000313	organellar ribosome	11/717	91/20110	0.000387971	0.0198923	0.0170039	Mrpl55/Nsun4/Mrpl20/Mrps16/Mrps22/Chchd1/Mrpl28/Mrps31/Mrpl38/Mrps18b/Mrpl30	11
GO:0005761	CC	GO:0005761	mitochondrial ribosome	11/717	91/20110	0.000387971	0.0198923	0.0170039	Mrpl55/Nsun4/Mrpl20/Mrps16/Mrps22/Chchd1/Mrpl28/Mrps31/Mrpl38/Mrps18b/Mrpl30	11
GO:0030496	CC	GO:0030496	midbody	15/717	156/20110	0.000474	0.0211602	0.0180877	Flcn/Spg20/Gnai3/Chmp1b/Incenp/Mbd5/Rab8a/Keap1/Gem/Cdk1/Ctnnd1/Stx2/Pik3cb/Cenpf/Vps4b	15
GO:0030684	CC	GO:0030684	preribosome	10/717	79/20110	0.000487736	0.0211602	0.0180877	Utp11/Rrp7a/Srfbp1/Pdcd11/Nop14/Utp18/Riok2/Rrp36/Ftsj3/Wdr46	10
GO:0005681	CC	GO:0005681	spliceosomal complex	17/717	197/20110	0.000719224	0.0289745	0.0247673	Ccdc130/Isy1/Yju2/Ppil3/Ddx23/Dhx8/Magohb/Prpf39/Clns1a/Sf3b3/Lsm4/Plrg1/Snrnp200/Smndc1/Luc7l/Sf3a3/Pdcd7	17
GO:0098791	CC	GO:0098791	Golgi apparatus subcompartment	22/717	291/20110	0.000795315	0.0299038	0.0255617	Gosr1/Atp11a/Dop1b/Mgat2/Trappc6a/Syt11/Yipf5/Fut8/Tgoln1/Gcnt1/Lpcat2/Gba/Marchf1/Vamp4/Golph3/Cltb/Lypla2/Atp7a/Mgat4a/Arfgef1/Gpr108/Atp9b	22
GO:0045239	CC	GO:0045239	tricarboxylic acid cycle enzyme complex	4/717	13/20110	0.000885683	0.0312203	0.026687	Bckdk/Fh1/Kat2a/Dlst	4
GO:0000346	CC	GO:0000346	transcription export complex	4/717	14/20110	0.00120516	0.0357743	0.0305797	Thoc3/Thoc1/Sarnp/Thoc5	4
GO:0071006	CC	GO:0071006	U2-type catalytic step 1 spliceosome	4/717	14/20110	0.00120516	0.0357743	0.0305797	Isy1/Yju2/Magohb/Snrnp200	4
GO:0071012	CC	GO:0071012	catalytic step 1 spliceosome	4/717	14/20110	0.00120516	0.0357743	0.0305797	Isy1/Yju2/Magohb/Snrnp200	4
GO:0005770	CC	GO:0005770	late endosome	18/717	226/20110	0.00128779	0.0363156	0.0310424	Vps33b/Rab27a/Chmp2b/Cyb561a3/Ecpas/Chmp1b/Vps33a/Ubxn6/Marchf1/Mfsd12/Ticam2/Rab9/Osbpl1a/Mapk1/Dync1li2/Atp7a/Stard3/Siglec1	18
GO:0000781	CC	GO:0000781	chromosome, telomeric region	11/717	108/20110	0.0016409	0.0440699	0.0376708	Dclre1b/Nsmce2/Pot1a/Xrcc4/Thoc3/Sun2/Ppp1r10/Thoc1/Thoc5/Nabp2/Terf2	11
GO:0005811	CC	GO:0005811	lipid droplet	10/717	94/20110	0.00190033	0.0487176	0.0416436	Irak1/Spg20/Osbpl2/Plin3/Smpd1/Lpcat2/Bscl2/Vcp/Hsd3b7/Abhd4	10
GO:0098687	CC	GO:0098687	chromosomal region	21/717	294/20110	0.00208491	0.0495561	0.0423604	Dclre1b/Ncapd3/Psen2/Nsmce2/Anapc16/Nup37/Pot1a/Xrcc4/Fmr1/Incenp/Thoc3/Sun2/Ppp1r10/Nde1/Cenpt/Thoc1/Thoc5/Nabp2/Dync1li2/Cenpf/Terf2	21
GO:0030532	CC	GO:0030532	small nuclear ribonucleoprotein complex	8/717	65/20110	0.00210877	0.0495561	0.0423604	Ddx23/Prpf39/Sf3b3/Lsm4/Snrnp200/Luc7l/Sf3a3/Arfgef1	8
GO:0019003	MF	GO:0019003	GDP binding	12/703	73/19772	9.35474e-06	0.0040384	0.00377681	Rab27a/Rras2/Gnai3/Rragc/Rap2a/Rab8a/Rras/Rab28/Gem/Gbp2/Rab9/Iigp1	12
GO:0140098	MF	GO:0140098	catalytic activity, acting on RNA	30/703	353/19772	1.03549e-05	0.0040384	0.00377681	Nsun4/Ddx46/Polr1e/Pus3/Ddx23/Dhx8/Angel2/Tut7/Skiv2l/Primpol/Snrnp200/Hars/Polr1h/Dhx30/Dus3l/Eri3/Tarsl2/Sars2/Cmtr1/Tars2/Tsnax/Apex1/Ear2/Lrrc47/Ftsj3/Ddx49/Isg20/Pop4/Dhx58/Polr3c	30
GO:0016798	MF	GO:0016798	hydrolase activity, acting on glycosyl bonds	15/703	118/19772	1.91519e-05	0.0049795	0.00465694	Nagpa/Pcna/Smpd1/Gba/Adprh/Naga/Oard1/Adprs/Ctbs/Edem2/Edem1/Mogs/Tlr1/Hyal2/Naglu	15
mmu05235	KEGG	mmu05235	PD-L1 expression and PD-1 checkpoint pathway in cancer	13/316	87/7399	7.23332e-05	0.0215553	0.0172838	Plcg1/Cd247/Rela/Stat1/Csnk2b/Pik3cd/Nfkb1/Nfatc1/Mtor/Myd88/Ticam2/Mapk1/Pik3cb	13
mmu05212	KEGG	mmu05212	Pancreatic cancer	11/316	73/7399	0.000240405	0.0358204	0.0287221	Rela/Stat1/Bad/Pik3cd/Nfkb1/Mtor/Smad4/Mapk1/Trp53/Pik3cb/Cdk6	11

## Sheet: STable 3
Supplementary Table 3: Gene list summary for significant DEGs associated with specific arterial macrophage subsets. (N=163, Res/Adv=47, IFN/Infl.=55, MacAir/Trem2=61)
Resident/Adventitia	IFN/Inflammation	MacAIR/Trem2
Acat1	Areg	2510009E07Rik
Acsl1	Cebpg	Acot7
Agmo	Dhx58	B4galnt1
Antxr2	Dok3	Bhlhe40
Bin1	Egfl7	Cadm1
Ccpg1	Eif4e	Cd82
Ccr1	Epb41l2	Cdk6
Cd209a	Fem1c	Chd7
Cmah	Fndc3a	Cnn2
Cmtm6	Gbp2	Col14a1
Cp	Gbp3	Creld2
Ctnnd1	Gem	Cyfip2
Dpysl3	Gpr108	Dnajc9
Ednrb	H2-Q6	Ear2
Fam174a	H2-Q7	Edem1
Fer	Hk3	Eif3i
Fez2	Ifi204	Esyt1
Fh1	Ifi44	Filip1l
Gmfg	Ifit2	Frrs1
Il10ra	Ifit3	Fundc2
Kcnk13	Iigp1	Gba
Mfsd11	Impact	Gm9733
Mrpl28	Isg20	H2-Ob
Naaa	Keap1	Haus8
Nagpa	Klf13	Hba-a1
Npl	Lgals3bp	Hba-a2
Nrp1	Lgals9	Hvcn1
Ogt	Lmnb1	Itga9
Phactr1	Magohb	Leprotl1
Pigs	Mat2a	Lpcat2
Plec	Mgp	Mfsd12
Plxnb2	Milr1	Mgst3
Pnrc2	Nfkb1	Mrps18b
Pros1	Ogfr	Myo1e
Ptprj	Plekhf2	Myo1f
S1pr1	Pmaip1	Naglu
Sh3bp5	Ppp1r10	Nceh1
Sh3pxd2b	Ptpre	Nenf
Slc35b2	Rapgef6	Oxct1
Slc43a2	Rnf19b	Pcna
Slco2b1	Scimp	Pdgfa
Stom	Siglec1	Plin3
Stub1	Slc2a6	Plxdc2
Tbc1d14	Sp140	Pold4
Tns1	Spryd7	Psen2
Tspan32	Stard3	Rap2a
Zeb2os	Stat1	Scd2
	Tanc2	Sell
	Tgoln1	Sh2d1b1
	Tgtp2	Slc35e4
	Tlr1	Slc44a2
	Tmem140	Syt11
	Tpst1	Tbcb
	Trib1	Tecpr1
	Zbp1	Tmem189
		Tmem51
		Tnfsf13b
		Trim35
		Trpv2
		Uqcc2
		Wdfy4

## Sheet: STable 4
Supplementary Table 4: Transcription factor (TF) binding motif enrichment analysis for both significant DEGs and non-significant DEGs. Statistical test for the difference between sig vs Nonsig was performed using two-proportions z-test and adjusted by Benjamini & Hochberg method.
motif	logo	NES_sig	AUC_sig	TF_highConf	nEnrGenes_sig	rankAtMax_sig	enrichedGenes_sig	NES_Nsig	AUC_Nsig	nEnrGenes_Nsig	rankAtMax_Nsig	enrichedGenes_Nsig	TFs.pvalues	TFs.adjp
transfac_pro__M02039	<img src="http://motifcollections.aertslab.org/v9/logos/transfac_pro__M02039.png" height="52" alt="transfac_pro__M02039"></img>	5.5	0.0526	Gabpa (directAnnotation).	237	3537	2310022A10Rik;4833420G17Rik;Abcf1;Abhd4;Actr2;Adck1;Adcy7;Ahcy;Akap10;Anapc15;Ankrd13c;Ap2b1;Arhgap25;Arid5b;Atg101;Atg12;Atp7a;Bad;BC003965;Bloc1s2;Bscl2;Btaf1;C330018D20Rik;Cadm1;Calu;Cbll1;Ccar2;Ccdc130;Ccm2;Ccnc;Ccpg1;Cd247;Chd7;Cltb;Cnn2;Cnot10;Coasy;Cog7;Cog8;Cops7a;Coq6;Crlf3;Csnk2b;Cyb561a3;Cyb5b;Cyfip2;Dclre1b;Dcun1d3;Dda1;Ddx46;Ddx49;Dennd1c;Dhx30;Dhx8;Diaph1;Dlst;Dnajc2;Dph3;Edem2;Egfl…	3.94	0.0389	1049	4971	0610010K14Rik;1110059E24Rik;1500011B03Rik;1600012H06Rik;1810037I17Rik;2210016F16Rik;2310011J03Rik;2310057M21Rik;2810002D19Rik;2810021J22Rik;3110056K07Rik;8030462N17Rik;9030025P20Rik;AB124611;Abcb1b;Abcc4;Abcd3;Abhd17a;Abi2;Abi3bp;Abr;Abt1;Acaa1a;Acaa2;Acadvl;Acer2;Adam17;Adrm1;Adss;Aip;Ak3;Akirin2;Aldh7a1;Aldoa;Alg10b;Alg11;Alg13;Alkbh5;Alkbh6;Alox5ap;Ank;Anks1;Anxa1;Anxa4;Ap1b1;Ap1s2;Ap2s1;Ap3s1…	0.458429	0.471343
cisbp__M0693	<img src="http://motifcollections.aertslab.org/v9/logos/cisbp__M0693.png" height="52" alt="cisbp__M0693"></img>	5.49	0.0525	Gabpa (directAnnotation).	291	4830	2310022A10Rik;4833420G17Rik;Abcf1;Abhd4;Actr2;Adck1;Adcy7;Ahcy;Akap10;Anapc15;Ano6;Ap2b1;Arhgap25;Arid5b;Arsb;Atg101;Atg12;Atp7a;Bad;BC003965;Bloc1s2;Bscl2;Btaf1;Btbd10;C330018D20Rik;Cadm1;Calu;Cbll1;Ccar2;Ccdc130;Ccm2;Ccnc;Ccpg1;Cd247;Cd82;Chd7;Chmp1b;Clec7a;Clns1a;Cltb;Cmtm6;Cnn2;Cnot10;Cnppd1;Coasy;Cog7;Cog8;Cops7a;Coq6;Crlf3;Csnk2b;Cyb561a3;Cyb5b;Cyfip2;Dclre1b;Dcun1d3;Dda1;Ddx23;Ddx46;Ddx49;…	3.96	0.039	1047	4971	0610010K14Rik;1110059E24Rik;1500011B03Rik;1600012H06Rik;1810037I17Rik;2210016F16Rik;2310011J03Rik;2310057M21Rik;2810002D19Rik;3110056K07Rik;8030462N17Rik;9030025P20Rik;AB124611;Abcc4;Abcd3;Abhd17a;Abi2;Abi3bp;Abr;Acaa1a;Acaa2;Acadvl;Acer2;Acsl5;Adam17;Adrm1;Adss;Ahdc1;AI504432;Aip;Ak3;Akirin2;Aldh7a1;Aldoa;Alg10b;Alg11;Alg13;Alkbh5;Alkbh6;Alox5ap;Ank;Anks1;Anxa1;Anxa4;Ap1b1;Ap1s2;Ap2s1;Ap3s1;Apex…	3.93681e-06	8.21106e-06
cisbp__M0692	<img src="http://motifcollections.aertslab.org/v9/logos/cisbp__M0692.png" height="52" alt="cisbp__M0692"></img>	5.44	0.0522	Elk3 (directAnnotation).	280	4540	2310022A10Rik;4833420G17Rik;9130401M01Rik;Abcf1;Abhd2;Abhd4;Acot7;Actr2;Adck1;Adcy7;Ahcy;Akap10;Anapc15;Ap2b1;Arhgap25;Arsb;Atg101;Atg12;Atp7a;Bad;BC003965;Bscl2;Btaf1;C330018D20Rik;Cadm1;Calu;Cbll1;Ccar2;Ccdc130;Ccm2;Ccnc;Ccpg1;Cd247;Cd82;Chd7;Chmp1b;Chmp2b;Clns1a;Cltb;Cmtm6;Cnn2;Cnot10;Cnppd1;Coasy;Cog7;Cog8;Cops7a;Coq6;Crlf3;Csnk2b;Ctnnd1;Cyb561a3;Cyb5b;Cyfip2;Dclre1b;Dcun1d3;Dda1;Ddx23;Ddx46;…	3.94	0.0389	1065	4964	0610010K14Rik;1110059E24Rik;1500011B03Rik;1600012H06Rik;1810037I17Rik;2210016F16Rik;2310011J03Rik;2310057M21Rik;2810002D19Rik;3110040N11Rik;3110056K07Rik;8030462N17Rik;9030025P20Rik;AB124611;Abcc4;Abcd3;Abhd17a;Abi2;Abi3;Abi3bp;Abr;Acaa1a;Acaa2;Acadvl;Adam17;Adgre5;Adrm1;Adss;Ahdc1;Aip;Ak3;Akirin2;Aldh7a1;Aldoa;Alg10b;Alg11;Alg13;Alkbh5;Alkbh6;Alox5ap;Anks1;Anp32e;Anxa4;Ap1b1;Ap1s2;Ap2s1;Ap3s1;Ap…	0.000387067	0.000565118
transfac_pro__M01984	<img src="http://motifcollections.aertslab.org/v9/logos/transfac_pro__M01984.png" height="52" alt="transfac_pro__M01984"></img>	5.44	0.0522	Erf (directAnnotation).	214	2987	2310022A10Rik;4833420G17Rik;Abcf1;Abhd4;Actr2;Adcy7;Ahcy;Anapc15;Arhgap25;Atg12;Atp7a;Bad;BC003965;Bscl2;Btaf1;C330018D20Rik;Calu;Cbll1;Ccar2;Ccdc130;Ccpg1;Chd7;Clns1a;Cltb;Cnn2;Cnot10;Cog7;Cog8;Cops7a;Coq6;Csnk2b;Ctnnd1;Cyb561a3;Cyb5b;Cyfip2;Dclre1b;Dcun1d3;Dda1;Ddx46;Ddx49;Dennd1c;Dhx30;Dhx8;Dlst;Dnajc2;Dok3;Dph3;Edem1;Edem2;Egfl7;Eif3i;Eif3l;Epb41l2;Evi2b;Exosc3;Ext1;Fam174a;Fbxl6;Filip1l;Fmr1…	4.13	0.0399	1038	4969	0610010K14Rik;1110059E24Rik;1500011B03Rik;1600012H06Rik;2210016F16Rik;2310011J03Rik;2310057M21Rik;2810002D19Rik;3110056K07Rik;8030462N17Rik;9030025P20Rik;AB124611;Abcd3;Abhd17a;Abi2;Abi3;Abi3bp;Abr;Abt1;Acaa1a;Acaa2;Acadvl;Acer2;Actg1;Adam17;Adgrg1;Adgrl1;Adnp2;Adrm1;Adss;Ahdc1;AI504432;Aip;Ak3;Akirin2;Aldh7a1;Aldoa;Alg10b;Alg11;Alg13;Alkbh5;Alkbh6;Alox5ap;Ank;Anks1;Anxa1;Anxa4;Ap1b1;Ap1s2;Ap2s1;…	0.507352	0.514399
transfac_pro__M01991	<img src="http://motifcollections.aertslab.org/v9/logos/transfac_pro__M01991.png" height="52" alt="transfac_pro__M01991"></img>	5.43	0.0521	Etv4 (directAnnotation).	250	3783	2310022A10Rik;4833420G17Rik;9130401M01Rik;Abcf1;Abhd4;Actr2;Adck1;Adcy7;Ahcy;Akap10;Anapc15;Ankrd13c;Arhgap25;Arid5b;Arsb;Atg101;Atg12;Atp7a;Bad;BC003965;Bloc1s2;Bscl2;Btaf1;C330018D20Rik;Cadm1;Calu;Cbll1;Ccar2;Ccdc130;Ccm2;Ccnc;Ccpg1;Cd247;Chd7;Cltb;Cnn2;Cnot10;Cnppd1;Cog7;Cog8;Cops7a;Coq6;Crlf3;Csnk2b;Cyb561a3;Cyb5b;Cyfip2;Dclre1b;Dcun1d3;Dda1;Ddx46;Ddx49;Dennd1c;Dhx30;Dhx8;Diaph1;Dlst;Dnajc2;D…	3.98	0.0391	1015	4669	0610010K14Rik;1110059E24Rik;1500011B03Rik;1600012H06Rik;2210016F16Rik;2310011J03Rik;2310057M21Rik;2810002D19Rik;3110056K07Rik;8030462N17Rik;9030025P20Rik;AB124611;Abcd3;Abhd17a;Abi2;Abi3bp;Abr;Abt1;Acaa1a;Acaa2;Acadvl;Acer2;Adam17;Adnp2;Adrm1;Adss;Ahdc1;Aip;Ak3;Akirin2;Aldh7a1;Aldoa;Alg10b;Alg11;Alg13;Alkbh5;Alkbh6;Alox5ap;Ank;Anks1;Anxa1;Ap1b1;Ap1s2;Ap2s1;Ap3s1;Apex2;Aplp2;Arap1;Arap2;Arf3;Arf4;…	0.0266191	0.0318557
transfac_pro__M01985	<img src="http://motifcollections.aertslab.org/v9/logos/transfac_pro__M01985.png" height="52" alt="transfac_pro__M01985"></img>	5.41	0.052	Erg (directAnnotation).	241	3657	2310022A10Rik;4833420G17Rik;Abcf1;Abhd4;Actr2;Adck1;Adcy7;Ahcy;Akap10;Anapc15;Ankrd13c;Ap2b1;Arhgap25;Arid5b;Atg101;Atg12;Atp7a;BC003965;Bloc1s2;Bscl2;Btaf1;Btbd10;C330018D20Rik;Cadm1;Calu;Cbll1;Ccar2;Ccdc130;Ccm2;Ccpg1;Cd247;Chd7;Chmp1b;Clec7a;Cltb;Cmtm6;Cnn2;Cnot10;Cnppd1;Cog7;Cog8;Cops7a;Coq6;Csnk2b;Cyb561a3;Cyfip2;Dclre1b;Dcun1d3;Dda1;Ddx46;Ddx49;Dennd1c;Dhx30;Dhx8;Diaph1;Dlst;Dnajc2;Dph3;Ede…	3.95	0.039	1012	4841	0610010K14Rik;1110059E24Rik;1500011B03Rik;1600012H06Rik;1810037I17Rik;2210016F16Rik;2310011J03Rik;2310057M21Rik;2810002D19Rik;2810021J22Rik;3110056K07Rik;8030462N17Rik;9030025P20Rik;AB124611;Abcc4;Abcd3;Abhd17a;Abi2;Abi3bp;Abr;Abt1;Acaa1a;Acer2;Adam17;Adrm1;Adss;AI504432;Aip;Ak3;Akirin2;Aldh7a1;Aldoa;Alg10b;Alg11;Alg13;Alkbh5;Alkbh6;Alox5ap;Ank;Anks1;Anxa1;Anxa4;Ap1b1;Ap1s2;Ap2s1;Ap3s1;Apex2;Aplp…	0.105981	0.117221
cisbp__M0695	<img src="http://motifcollections.aertslab.org/v9/logos/cisbp__M0695.png" height="52" alt="cisbp__M0695"></img>	5.38	0.0517	Elk1 (directAnnotation).	288	4605	2310022A10Rik;4833420G17Rik;9130401M01Rik;Abcf1;Abhd2;Abhd4;Actr2;Adck1;Adcy7;Ahcy;Akap10;Anapc15;Anapc16;Ap2b1;Arhgap25;Arsb;Atg101;Atg12;Atp7a;Bad;BC003965;Bloc1s2;Bscl2;Btaf1;C330018D20Rik;Cadm1;Calu;Cbll1;Ccar2;Ccdc130;Ccm2;Ccnc;Ccpg1;Cd247;Cd82;Chd7;Chmp1b;Clns1a;Cltb;Cmtm6;Cnn2;Cnot10;Cnppd1;Coasy;Cog7;Cog8;Cops7a;Coq6;Cpox;Crlf3;Csnk2b;Cyb561a3;Cyb5b;Cyfip2;Dclre1b;Dcun1d3;Dda1;Ddx23;Ddx46…	3.97	0.039	1020	4640	0610010K14Rik;1110059E24Rik;1500011B03Rik;1600012H06Rik;1810037I17Rik;2210016F16Rik;2310011J03Rik;2310057M21Rik;2810002D19Rik;3110056K07Rik;8030462N17Rik;9030025P20Rik;AB124611;Abcc4;Abcd3;Abhd17a;Abi2;Abi3bp;Abr;Acaa1a;Acaa2;Acadvl;Acss2;Adam17;Adgre5;Adrm1;Adss;Ahdc1;Aip;Ak3;Akirin2;Aldh7a1;Aldoa;Alg10b;Alg11;Alg13;Alkbh5;Alkbh6;Anks1;Anxa4;Ap1b1;Ap1s2;Ap2s1;Ap3s1;Apex2;Aplp2;Arap1;Arap2;Arf3;A…	1.26358e-06	2.79519e-06
transfac_pro__M01989	<img src="http://motifcollections.aertslab.org/v9/logos/transfac_pro__M01989.png" height="52" alt="transfac_pro__M01989"></img>	5.37	0.0517	Ets2 (directAnnotation).	264	4226	2310022A10Rik;4833420G17Rik;Abcf1;Abhd4;Actr2;Adck1;Adcy7;Ahcy;Akap10;Anapc15;Ankrd13c;Ap2b1;Arhgap25;Arid5b;Arsb;Atg101;Atg12;Atp7a;Bad;BC003965;Bloc1s2;Bscl2;Btaf1;Btbd10;C330018D20Rik;Cadm1;Calu;Cbll1;Ccar2;Ccdc130;Ccm2;Ccpg1;Cd247;Chd7;Chmp1b;Clec7a;Clns1a;Cltb;Cmtm6;Cnn2;Cnot10;Cnppd1;Cog7;Cog8;Cops7a;Coq6;Crlf3;Csnk2b;Cyb561a3;Cyb5b;Cyfip2;Dclre1b;Dcun1d3;Dda1;Ddx46;Ddx49;Dennd1c;Dhx30;Dhx8…	3.92	0.0388	1016	4971	0610010K14Rik;1110059E24Rik;1500011B03Rik;1600012H06Rik;2210016F16Rik;2310011J03Rik;2310057M21Rik;2810002D19Rik;2810021J22Rik;3110056K07Rik;8030462N17Rik;9030025P20Rik;9930012K11Rik;AB124611;Abcc4;Abcd3;Abhd17a;Abi2;Abi3;Abi3bp;Abr;Acaa2;Ace;Acer2;Acsl5;Adam17;Adnp2;Adrm1;AI504432;Aip;Ak3;Akirin2;Alas1;Aldh7a1;Aldoa;Alg10b;Alg11;Alg13;Alkbh5;Alkbh6;Alox5ap;Ank;Anks1;Anp32e;Anxa1;Ap1b1;Ap1s2;Ap2s1…	0.00135252	0.00182841
cisbp__M0700	<img src="http://motifcollections.aertslab.org/v9/logos/cisbp__M0700.png" height="52" alt="cisbp__M0700"></img>	5.35	0.0516	Etv4 (directAnnotation).	270	4258	2310022A10Rik;4833420G17Rik;9130401M01Rik;Abcf1;Abhd4;Acot7;Actr2;Adck1;Adcy7;Ahcy;Akap10;Anapc15;Ap2b1;Arhgap25;Arsb;Atg101;Atg12;Atp7a;Bad;BC003965;Bscl2;Btaf1;C330018D20Rik;Calu;Cbll1;Ccar2;Ccdc130;Ccm2;Ccnc;Ccpg1;Cd247;Chd7;Chmp1b;Clns1a;Cltb;Cmtm6;Cnn2;Cnot10;Cnppd1;Coasy;Cog7;Cog8;Cops7a;Coq6;Crlf3;Csnk2b;Ctnnd1;Cyb561a3;Cyb5b;Cyfip2;Dclre1b;Dcun1d3;Dda1;Ddx23;Ddx46;Ddx49;Dennd1c;Dhx30;Dhx8…	3.91	0.0387	1053	4994	0610010K14Rik;1110059E24Rik;1500011B03Rik;1600012H06Rik;1810037I17Rik;2210016F16Rik;2310011J03Rik;2310057M21Rik;2810002D19Rik;3110056K07Rik;8030462N17Rik;9030025P20Rik;AB124611;Abcc4;Abcd3;Abhd17a;Abi2;Abi3;Abi3bp;Abr;Abt1;Acaa1a;Acaa2;Acadvl;Acer2;Adam17;Adrm1;Adss;Ahdc1;AI504432;Aip;Ak3;Akirin2;Aldh7a1;Aldoa;Alg10b;Alg11;Alg13;Alkbh5;Alkbh6;Alox5ap;Ank;Anks1;Anxa4;Ap1b1;Ap1s2;Ap2s1;Ap3s1;Apex2;…	0.00241149	0.0031024
cisbp__M0710	<img src="http://motifcollections.aertslab.org/v9/logos/cisbp__M0710.png" height="52" alt="cisbp__M0710"></img>	5.35	0.0516	Gm5454 (directAnnotation).	278	4519	2310022A10Rik;4833420G17Rik;9130401M01Rik;Abcf1;Abhd4;Actr2;Adck1;Adcy7;Ahcy;Akap10;Anapc15;Ap2b1;Arhgap25;Arid4b;Arsb;Atg101;Atg12;Atp7a;Bad;BC003965;Bloc1s2;Bscl2;Btaf1;Btbd10;C330018D20Rik;Calu;Cbll1;Ccar2;Ccdc130;Ccm2;Ccnc;Ccpg1;Cd247;Chd7;Chmp1b;Clns1a;Cltb;Cmtm6;Cnn2;Cnot10;Cnppd1;Coasy;Cog7;Cog8;Cops7a;Coq6;Crlf3;Csnk2b;Cyb561a3;Cyb5b;Cyfip2;Dclre1b;Dcun1d3;Dda1;Ddx23;Ddx46;Ddx49;Dennd1c;D…	3.96	0.039	1056	4996	0610010K14Rik;1110059E24Rik;1500011B03Rik;1600012H06Rik;1810037I17Rik;2210016F16Rik;2310011J03Rik;2310057M21Rik;2810002D19Rik;3110040N11Rik;3110056K07Rik;8030462N17Rik;9030025P20Rik;AB124611;Abcc4;Abcd3;Abhd17a;Abi2;Abi3bp;Abr;Abt1;Acaa1a;Acaa2;Acadvl;Acer2;Adam17;Adnp2;Adrm1;Adss;Ahdc1;AI504432;Aip;Ak3;Akirin2;Aldh7a1;Aldoa;Alg10b;Alg11;Alg13;Alkbh5;Alkbh6;Ank;Anks1;Anxa4;Ap1b1;Ap1s2;Ap2s1;Ap3s1…	0.000381977	0.000565118
transfac_pro__M01992	<img src="http://motifcollections.aertslab.org/v9/logos/transfac_pro__M01992.png" height="52" alt="transfac_pro__M01992"></img>	5.33	0.0514	Etv5 (directAnnotation).	265	4348	2310022A10Rik;4833420G17Rik;Abcf1;Abhd4;Actr2;Adck1;Adcy7;Ahcy;Akap10;Anapc15;Ap2b1;Arhgap25;Arid4b;Arid5b;Atg101;Atg12;Atp7a;Bad;BC003965;Bloc1s2;Bscl2;Btaf1;C330018D20Rik;Calu;Cbll1;Ccar2;Ccdc130;Ccm2;Ccnc;Ccpg1;Cd247;Chd7;Chmp1b;Clns1a;Cltb;Cmtm6;Cnn2;Cnot10;Cnppd1;Coasy;Cog7;Cog8;Cops7a;Coq6;Csnk2b;Cyb561a3;Cyb5b;Cyfip2;Dclre1b;Dcun1d3;Dda1;Ddx23;Ddx46;Ddx49;Dennd1c;Dhx30;Dhx8;Dlst;Dnajc2;Doc…	4.14	0.04	1031	4967	0610010K14Rik;1110059E24Rik;1500011B03Rik;1600012H06Rik;2210016F16Rik;2310011J03Rik;2310057M21Rik;2810002D19Rik;3110056K07Rik;8030462N17Rik;9030025P20Rik;AB124611;Abcc4;Abcd3;Abhd17a;Abi2;Abi3;Abi3bp;Abr;Abt1;Acaa1a;Acaa2;Acadvl;Acer2;Acsl5;Adam17;Adgre5;Adnp2;Adrm1;Adss;Ahdc1;Aip;Ak3;Akirin2;Aldh7a1;Aldoa;Alg10b;Alg11;Alg13;Alkbh5;Alkbh6;Alox5ap;Ank;Anks1;Anxa1;Anxa4;Ap1b1;Ap1s2;Ap2s1;Ap3s1;Apex…	0.00242242	0.0031024
transfac_pro__M02038	<img src="http://motifcollections.aertslab.org/v9/logos/transfac_pro__M02038.png" height="52" alt="transfac_pro__M02038"></img>	5.33	0.0514	Fli1 (directAnnotation).	246	3697	2310022A10Rik;4833420G17Rik;Abcf1;Abhd4;Actr2;Adck1;Adcy7;Ahcy;Akap10;Anapc15;Ankrd13c;Ap2b1;Arhgap25;Arid5b;Atg101;Atg12;Atp7a;Bad;BC003965;Bloc1s2;Bscl2;Btaf1;Btbd10;C330018D20Rik;Cadm1;Calu;Cbll1;Ccar2;Ccdc130;Ccm2;Ccpg1;Cd247;Chd7;Chmp1b;Clec7a;Cltb;Cnn2;Cnot10;Cnppd1;Cog7;Cog8;Cops7a;Coq6;Csnk2b;Cyb561a3;Cyb5b;Cyfip2;Dclre1b;Dcun1d3;Dda1;Ddx46;Ddx49;Dennd1c;Dhx30;Dhx8;Diaph1;Dlst;Dnajc2;Dph3…	3.99	0.0392	1034	4992	0610010K14Rik;1110059E24Rik;1500011B03Rik;1600012H06Rik;1810037I17Rik;2210016F16Rik;2310011J03Rik;2310057M21Rik;2810002D19Rik;2810021J22Rik;3110056K07Rik;8030462N17Rik;9030025P20Rik;AB124611;Abcc4;Abcd3;Abhd17a;Abi2;Abi3bp;Abr;Abt1;Acaa1a;Acaa2;Acadvl;Acer2;Acsl5;Adam17;Adnp2;Adrm1;AI504432;Aip;Ak3;Akirin2;Aldh7a1;Aldoa;Alg10b;Alg11;Alg13;Alkbh5;Alkbh6;Alox5ap;Ank;Anks1;Anxa1;Anxa4;Ap1b1;Ap1s2;Ap…	0.104084	0.116894
transfac_pro__M01986	<img src="http://motifcollections.aertslab.org/v9/logos/transfac_pro__M01986.png" height="52" alt="transfac_pro__M01986"></img>	5.29	0.0512	Ets1 (directAnnotation).	263	4362	2310022A10Rik;4833420G17Rik;9130401M01Rik;Abcf1;Abhd4;Actr2;Adck1;Adcy7;Akap10;Anapc15;Ankrd13c;Ap2b1;Arhgap25;Arid5b;Atg101;Atg12;Atp7a;Bad;BC003965;Bloc1s2;Bscl2;Btaf1;Btbd10;C330018D20Rik;Cadm1;Calu;Cbll1;Ccar2;Ccdc130;Ccm2;Ccpg1;Cd247;Cd82;Chd7;Chmp1b;Clec7a;Clns1a;Cltb;Cmtm6;Cnn2;Cnot10;Cnppd1;Cog7;Cog8;Cops7a;Coq6;Crlf3;Csnk2b;Cyb561a3;Cyb5b;Cyfip2;Dclre1b;Dcun1d3;Dda1;Ddx46;Ddx49;Dennd1c;D…	3.79	0.0381	957	4631	0610010K14Rik;1110059E24Rik;1500011B03Rik;1600012H06Rik;1810037I17Rik;2210016F16Rik;2310011J03Rik;2310057M21Rik;2810002D19Rik;2810021J22Rik;3110056K07Rik;8030462N17Rik;9030025P20Rik;AB124611;Abcc4;Abcd3;Abhd17a;Abi2;Abi3;Abi3bp;Abr;Acaa2;Ace;Acer2;Acsl5;Adam17;Adrm1;AI504432;Aip;Ak3;Akirin2;Aldh7a1;Aldoa;Alg10b;Alg11;Alg13;Alkbh5;Alkbh6;Alox5ap;Ank;Anks1;Anxa1;Anxa4;Ap1b1;Ap1s2;Ap2s1;Ap3s1;Apex2;…	4.01124e-05	6.97191e-05
cisbp__M0698	<img src="http://motifcollections.aertslab.org/v9/logos/cisbp__M0698.png" height="52" alt="cisbp__M0698"></img>	5.26	0.051	Etv5 (directAnnotation).	280	4620	2310022A10Rik;4833420G17Rik;Abcf1;Abhd4;Actr2;Adck1;Adcy7;Ahcy;Akap10;Anapc15;Ap2b1;Arhgap25;Arid4b;Arid5b;Arl4a;Atg101;Atg12;Atp7a;Bad;BC003965;Bscl2;Btaf1;Btbd10;C330018D20Rik;Cadm1;Calu;Cbll1;Ccar2;Ccdc130;Ccm2;Ccnc;Ccpg1;Cd247;Chd7;Chmp1b;Chmp2b;Clns1a;Cltb;Cmtm6;Cnn2;Cnot10;Cnppd1;Coasy;Cog7;Cog8;Cops7a;Coq6;Csnk2b;Cyb561a3;Cyb5b;Cyfip2;Dclre1b;Dcun1d3;Dda1;Ddx23;Ddx46;Ddx49;Dennd1c;Dhx30;Dh…	3.97	0.0391	1050	4991	0610010K14Rik;1110059E24Rik;1500011B03Rik;1600012H06Rik;1810037I17Rik;2210016F16Rik;2310011J03Rik;2310057M21Rik;2810002D19Rik;3110056K07Rik;8030462N17Rik;9030025P20Rik;AB124611;Abcc4;Abcd3;Abhd17a;Abi2;Abi3;Abi3bp;Abr;Acaa1a;Acaa2;Acadvl;Acer2;Adam17;Adnp2;Adrm1;Adss;Ahdc1;Aip;Ak3;Akirin2;Aldh7a1;Aldoa;Alg10b;Alg11;Alg13;Alkbh5;Alkbh6;Alox5ap;Ank;Anks1;Anxa4;Ap1b1;Ap1s2;Ap2s1;Ap3s1;Apex2;Aplp2;Ar…	0.000150464	0.000244086
transfac_pro__M01982	<img src="http://motifcollections.aertslab.org/v9/logos/transfac_pro__M01982.png" height="52" alt="transfac_pro__M01982"></img>	5.26	0.051	Elk3 (directAnnotation).	287	4858	2310022A10Rik;4833420G17Rik;9130401M01Rik;Abcf1;Abhd4;Actr2;Adck1;Adcy7;Ahcy;Akap10;Anapc15;Ankrd13c;Ap2b1;Arhgap25;Arid4b;Arid5b;Arl4a;Arsb;Atg101;Atg12;Atp7a;Bad;BC003965;Bloc1s2;Bscl2;Btaf1;C330018D20Rik;Cadm1;Calu;Cbll1;Ccar2;Ccdc130;Ccm2;Ccnc;Ccpg1;Cd247;Chd7;Chmp1b;Clec7a;Clns1a;Cltb;Cnn2;Cnot10;Cnppd1;Coasy;Cog7;Cog8;Cops7a;Coq6;Cpox;Crlf3;Csnk2b;Cyb561a3;Cyb5b;Cyfip2;Dcaf11;Dclre1b;Dcun1d…	3.95	0.0389	1065	4990	0610010K14Rik;1110059E24Rik;1500011B03Rik;1600012H06Rik;1810037I17Rik;2210016F16Rik;2310011J03Rik;2310057M21Rik;2810002D19Rik;2810021J22Rik;3110040N11Rik;3110056K07Rik;8030462N17Rik;9030025P20Rik;AB124611;Abcc4;Abcd3;Abhd17a;Abi2;Abi3bp;Abr;Abt1;Acaa1a;Acaa2;Acadvl;Acer2;Actg1;Actr1b;Adam17;Adgre5;Adgrl1;Adrm1;Adss;Ahdc1;Aip;Ak3;Akirin2;Aldh7a1;Aldoa;Alg10b;Alg11;Alg13;Alkbh5;Alkbh6;Ank;Anks1;Anx…	5.30762e-05	9.01061e-05
cisbp__M0694	<img src="http://motifcollections.aertslab.org/v9/logos/cisbp__M0694.png" height="52" alt="cisbp__M0694"></img>	5.25	0.0509	Gabpa (directAnnotation).	254	3943	2310022A10Rik;4833420G17Rik;Abcf1;Abhd4;Actr2;Adck1;Adcy7;Ahcy;Akap10;Anapc15;Ap2b1;Arhgap25;Arid5b;Atg101;Atg12;Atp7a;Bad;BC003965;Bscl2;Btaf1;Btbd10;C330018D20Rik;Cadm1;Calu;Cbll1;Ccar2;Ccdc130;Ccm2;Ccpg1;Cd247;Chd7;Chmp1b;Clns1a;Cltb;Cmtm6;Cnn2;Cnot10;Cnppd1;Cog7;Cog8;Cops7a;Coq6;Csnk2b;Cyb561a3;Cyfip2;Dclre1b;Dcun1d3;Dda1;Ddx46;Ddx49;Dennd1c;Dhx30;Dhx8;Diaph1;Dlst;Dnajc2;Dok3;Dph3;Edem1;Edem2…	4	0.0392	985	4646	0610010K14Rik;1110059E24Rik;1500011B03Rik;1600012H06Rik;1810037I17Rik;2210016F16Rik;2310011J03Rik;2310057M21Rik;2810002D19Rik;3110056K07Rik;8030462N17Rik;9030025P20Rik;AB124611;Abcd3;Abhd17a;Abi2;Abi3;Abi3bp;Abr;Abt1;Acaa1a;Acaa2;Acer2;Acsl5;Adam17;Adnp2;Adrm1;Adss;AI504432;Aip;Ak3;Akirin2;Aldh7a1;Aldoa;Alg10b;Alg11;Alg13;Alkbh5;Alkbh6;Alox5ap;Ank;Anks1;Anxa1;Anxa4;Ap1b1;Ap1s2;Ap2s1;Ap3s1;Apex2;A…	0.00276364	0.00347837
transfac_pro__M01990	<img src="http://motifcollections.aertslab.org/v9/logos/transfac_pro__M01990.png" height="52" alt="transfac_pro__M01990"></img>	5.21	0.0506	Etv3 (directAnnotation).	245	3871	2310022A10Rik;4833420G17Rik;9130401M01Rik;Abcf1;Abhd4;Actr2;Adck1;Adcy7;Ahcy;Akap10;Anapc15;Ankrd13c;Arhgap25;Arid5b;Atg101;Atg12;Atp7a;Bad;BC003965;Bloc1s2;Bscl2;Btaf1;Btbd10;C330018D20Rik;Cadm1;Calu;Cbll1;Ccar2;Ccdc130;Ccm2;Ccpg1;Cd247;Chd7;Chmp1b;Cltb;Cnn2;Cnot10;Cnppd1;Cog7;Cog8;Cops7a;Coq6;Crlf3;Csnk2b;Ctnnd1;Cyb561a3;Cyb5b;Cyfip2;Dclre1b;Dcun1d3;Dda1;Ddx46;Ddx49;Dennd1c;Dhx30;Dhx8;Diaph1;Dl…	4.08	0.0397	1026	4823	0610010K14Rik;1110059E24Rik;1500011B03Rik;1600012H06Rik;2210016F16Rik;2310011J03Rik;2310057M21Rik;2810002D19Rik;3110056K07Rik;8030462N17Rik;9030025P20Rik;AB124611;Abcb1b;Abcc4;Abcd3;Abhd17a;Abi2;Abi3;Abi3bp;Abr;Abt1;Acaa1a;Acadvl;Acer2;Actg1;Adam17;Adnp2;Adrm1;Aip;Ak3;Akirin2;Aldh7a1;Aldoa;Alg10b;Alg11;Alg13;Alkbh5;Alkbh6;Alox5ap;Ank;Anks1;Anxa1;Ap1b1;Ap1s2;Ap2s1;Ap3s1;Apex2;Aplp2;App;Arap1;Arap2…	0.0927635	0.105808
cisbp__M0703	<img src="http://motifcollections.aertslab.org/v9/logos/cisbp__M0703.png" height="52" alt="cisbp__M0703"></img>	5.19	0.0505	Elk4 (directAnnotation).	292	4980	2310022A10Rik;4833420G17Rik;Abcf1;Abhd2;Abhd4;Acot7;Actr2;Adck1;Adcy7;Ahcy;Akap10;Anapc15;Anapc16;Ankrd13c;Ap2b1;Arhgap25;Arid4b;Arid5b;Arsb;Atg101;Atg12;Atp7a;Bad;BC003965;Bscl2;Btaf1;C330018D20Rik;Cadm1;Calu;Cbll1;Ccar2;Ccdc130;Ccm2;Ccnc;Ccpg1;Cd247;Chmp1b;Chmp2b;Clns1a;Cltb;Cmtm6;Cnn2;Cnot10;Cnppd1;Coasy;Cog7;Cog8;Cops7a;Coq6;Crlf3;Csnk2b;Ctnnd1;Cyb561a3;Cyb5b;Cyfip2;Dclre1b;Dcun1d3;Dda1;Ddx23…	3.88	0.0386	1009	4634	0610010K14Rik;1110059E24Rik;1500011B03Rik;1600012H06Rik;1810037I17Rik;2210016F16Rik;2310011J03Rik;2310057M21Rik;2810002D19Rik;3110056K07Rik;8030462N17Rik;9030025P20Rik;AB124611;Abcc4;Abcd3;Abhd17a;Abi2;Abi3;Abr;Abt1;Acaa1a;Acadvl;Acer2;Actg1;Adam17;Adrm1;Adss;Ahdc1;Aip;Ak3;Akirin2;Aldh7a1;Aldoa;Alg10b;Alg11;Alg13;Alkbh5;Alkbh6;Ank;Anks1;Anxa4;Ap1b1;Ap1s2;Ap2s1;Ap3s1;Apex2;Aplp2;Arap1;Arap2;Arf3;A…	1.09432e-07	2.49642e-07
transfac_pro__M01988	<img src="http://motifcollections.aertslab.org/v9/logos/transfac_pro__M01988.png" height="52" alt="transfac_pro__M01988"></img>	5.19	0.0505	Etv2 (directAnnotation).	250	3921	2310022A10Rik;4833420G17Rik;Abcf1;Abhd4;Actr2;Adck1;Adcy7;Ahcy;Akap10;Anapc15;Ankrd13c;Ap2b1;Arhgap25;Arid5b;Atg101;Atg12;Atp7a;Bad;BC003965;Bloc1s2;Bscl2;Btaf1;Btbd10;C330018D20Rik;Cadm1;Calu;Cbll1;Ccar2;Ccdc130;Ccm2;Ccpg1;Cd247;Chd7;Chmp1b;Clns1a;Cltb;Cnn2;Cnot10;Cnppd1;Coasy;Cog7;Cog8;Cops7a;Coq6;Csnk2b;Cyb561a3;Cyb5b;Cyfip2;Dclre1b;Dcun1d3;Dda1;Ddx46;Ddx49;Dennd1c;Dhx30;Dhx8;Dlst;Dnajc2;Dph3;…	3.93	0.0388	956	4574	0610010K14Rik;1110059E24Rik;1500011B03Rik;1600012H06Rik;1810037I17Rik;2210016F16Rik;2310011J03Rik;2310057M21Rik;2810002D19Rik;2810021J22Rik;3110056K07Rik;8030462N17Rik;9030025P20Rik;9930012K11Rik;AB124611;Abcc4;Abcd3;Abhd17a;Abi2;Abi3;Abi3bp;Abr;Acaa2;Acer2;Acsl5;Adam17;Adnp2;Adrm1;AI504432;Aip;Ak3;Akirin2;Aldh7a1;Aldoa;Alg10b;Alg11;Alg13;Alkbh5;Alkbh6;Alox5ap;Ank;Anks1;Anxa1;Anxa4;Ap1b1;Ap1s2;Ap…	0.00146206	0.00194055
cisbp__M0708	<img src="http://motifcollections.aertslab.org/v9/logos/cisbp__M0708.png" height="52" alt="cisbp__M0708"></img>	5.18	0.0504	Elf2 (directAnnotation).	288	4964	2310022A10Rik;4833420G17Rik;Abcf1;Abhd2;Abhd4;Acot7;Actr2;Adck1;Adcy7;Ahcy;Anapc15;Ano6;Ap2b1;Arhgap25;Arsb;Atg12;Atp7a;B4galnt1;BC003965;Bhlhe40;Bscl2;Btbd10;Cadm1;Calu;Cbll1;Ccar2;Ccdc130;Ccm2;Ccnc;Ccpg1;Cd247;Cd82;Chd7;Chmp1b;Chmp2b;Clns1a;Cltb;Cmtm6;Cnn2;Cnot10;Cnppd1;Coasy;Cog7;Cog8;Copb1;Cops7a;Coq6;Csnk2b;Ctnnd1;Cyb561a3;Cyb5b;Cyfip2;Dclre1b;Dcun1d3;Dda1;Ddx23;Ddx49;Dennd1c;Dhx30;Dhx8;Dlst…	3.66	0.0373	736	3384	0610010K14Rik;1110059E24Rik;1600012H06Rik;2210016F16Rik;2310057M21Rik;AB124611;Abcc4;Abhd17a;Abi3;Abr;Acaa1a;Actg1;Adam17;Ahdc1;Aip;Ak3;Akirin2;Aldoa;Alg10b;Alg11;Alg13;Alkbh6;Alox5ap;Ankrd13a;Anks1;Anxa4;Ap1b1;Ap1s2;Ap2s1;Ap3s1;Apex2;Aplp2;Arap1;Arf4;Arf5;Arfip1;Arhgap31;Arhgap45;Arhgap9;Arhgdia;Arhgdib;Arhgef1;Arl5b;Arl6ip4;Armc10;Arpc1b;Arpc2;Arpc3;Asb6;Atf6b;Atp5b;Atp5c1;Atp5e;Atp5h;Atp5j;Atp…	2.20717e-23	1.3427e-22
cisbp__M0690	<img src="http://motifcollections.aertslab.org/v9/logos/cisbp__M0690.png" height="52" alt="cisbp__M0690"></img>	5.12	0.05	Etv1 (directAnnotation).	210	3051	2310022A10Rik;4833420G17Rik;Abcf1;Abhd4;Acot7;Actr2;Ahcy;Akap10;Anapc15;Arhgap25;Atp7a;BC003965;Bscl2;Btaf1;Calu;Cbll1;Ccar2;Ccdc130;Ccm2;Ccnc;Ccpg1;Cd247;Chd7;Cltb;Cmtm6;Cnn2;Cnot10;Cog7;Cog8;Cops7a;Coq6;Csnk2b;Ctnnd1;Cyb561a3;Cyb5b;Cyfip2;Dclre1b;Dcun1d3;Dda1;Ddx49;Dennd1c;Dhx30;Dhx8;Dlst;Dnajc2;Dph3;Edem1;Edem2;Egfl7;Eif3i;Eif3l;Epb41l2;Evi2b;Exosc3;Ext1;Fam174a;Fbxl6;Filip1l;Fmr1;Frrs1;Ftsj3;…	3.79	0.0381	1047	4980	0610010K14Rik;1110059E24Rik;1500011B03Rik;1600012H06Rik;1810037I17Rik;2210016F16Rik;2310011J03Rik;2310057M21Rik;2810002D19Rik;3110056K07Rik;8030462N17Rik;9030025P20Rik;AB124611;Abcc4;Abcd3;Abhd17a;Abi2;Abi3;Abr;Abt1;Acaa1a;Acaa2;Acadvl;Acer2;Actg1;Adam17;Adnp2;Adrm1;Adss;Ahdc1;Aip;Ak3;Akirin2;Alas1;Aldh7a1;Aldoa;Alg10b;Alg11;Alg13;Alkbh5;Alkbh6;Alox5ap;Ank;Anks1;Anxa4;Ap1b1;Ap1s2;Ap2s1;Ap3s1;Apex…	0.274329	0.286085
transfac_pro__M02037	<img src="http://motifcollections.aertslab.org/v9/logos/transfac_pro__M02037.png" height="52" alt="transfac_pro__M02037"></img>	5.11	0.0499	Fev (directAnnotation).	249	3836	2310022A10Rik;4833420G17Rik;9130401M01Rik;Abcf1;Abhd4;Actr2;Adck1;Adcy7;Ahcy;Akap10;Anapc15;Ap2b1;Arhgap25;Arid5b;Arsb;Atg101;Atg12;Atp7a;Bad;BC003965;Bloc1s2;Bscl2;Btaf1;Btbd10;C330018D20Rik;Cadm1;Calu;Cbll1;Ccar2;Ccdc130;Ccm2;Ccpg1;Cd247;Chd7;Chmp1b;Clns1a;Cltb;Cnn2;Cnot10;Cnppd1;Coasy;Cog7;Cog8;Cops7a;Coq6;Csnk2b;Cyb561a3;Cyb5b;Cyfip2;Dclre1b;Dcun1d3;Dda1;Ddx46;Ddx49;Dennd1c;Dhx30;Dhx8;Diaph1;…	4.13	0.04	1050	4963	0610010K14Rik;1110059E24Rik;1500011B03Rik;1600012H06Rik;1810037I17Rik;2210016F16Rik;2310011J03Rik;2310057M21Rik;2810002D19Rik;2810021J22Rik;3110056K07Rik;8030462N17Rik;9030025P20Rik;AB124611;Abcb1b;Abcc4;Abcd3;Abhd17a;Abi2;Abi3bp;Abr;Abt1;Acaa1a;Acaa2;Acadvl;Acer2;Actg1;Adam17;Adnp2;Adrm1;Ahdc1;AI504432;Aip;Ak3;Akirin2;Aldh7a1;Aldoa;Alg10b;Alg11;Alg13;Alkbh5;Alkbh6;Alox5ap;Amer1;Ank;Anks1;Anxa1;A…	0.112638	0.122725
hocomoco__ERG_MOUSE.H11MO.0.A	<img src="http://motifcollections.aertslab.org/v9/logos/hocomoco__ERG_MOUSE.H11MO.0.A.png" height="52" alt="hocomoco__ERG_MOUSE.H11MO.0.A"></img>	5.09	0.0498	Erg (directAnnotation).	210	3356	2310022A10Rik;4833420G17Rik;Abcf1;Abhd4;Actr2;Adcy7;Anapc15;Ap2b1;Arfgef1;Arhgap25;Arsb;Atg101;Atp7a;BC003965;Btaf1;Btbd10;C330018D20Rik;Calu;Cbll1;Ccar2;Cd247;Cd79b;Cd82;Chd7;Chmp1b;Clec7a;Clns1a;Cltb;Cmtm6;Cnn2;Cnot10;Cnppd1;Cog8;Cops7a;Coq6;Csnk2b;Ctnnd1;Cyb561a3;Cyfip2;Dcun1d3;Dda1;Ddx23;Ddx46;Ddx49;Dennd1c;Dhx8;Dlst;Dnajc2;Dph3;Edem2;Egfl7;Eif3i;Eif3l;Epb41l2;Etv6;Evi2b;Exosc3;Fam174a;Fbxl6;…	3.53	0.0366	501	2032	0610010K14Rik;1600012H06Rik;2310011J03Rik;2310057M21Rik;2810002D19Rik;AB124611;Abhd17a;Abi3;Abr;Adam17;Aip;Ak3;Alg10b;Anks1;Ap1b1;Ap1s2;Apex2;Arap1;Arf4;Arfip1;Arhgap31;Arhgap45;Arhgap9;Arhgdia;Arhgdib;Arhgef1;Arl5b;Arl6ip4;Armc10;Arpc2;Arpc3;Asb6;Atp5e;Atp5h;Atp5j;Atp6v1a;Atp6v1e1;Bag1;Banf1;Baz1a;Bcl2a1a;Bcl2a1d;Bcl2l13;Bet1l;Bin2;Bin3;Bola2;Brwd3;C1qb;Cacybp;Canx;Cast;Cbx8;Ccdc28a;Ccnd3;Ccp110…	2.57003e-19	1.25075e-18
hocomoco__ELK4_MOUSE.H11MO.0.B	<img src="http://motifcollections.aertslab.org/v9/logos/hocomoco__ELK4_MOUSE.H11MO.0.B.png" height="52" alt="hocomoco__ELK4_MOUSE.H11MO.0.B"></img>	5.06	0.0497	Elk4 (directAnnotation).	235	3890	2310022A10Rik;4833420G17Rik;Abcf1;Abhd4;Actr2;Adcy7;Anapc15;Ap2b1;Arfgef1;Arhgap25;Arid5b;Arsb;Atg101;Atg12;Atp7a;BC003965;Bscl2;Btaf1;Btbd10;C330018D20Rik;Calu;Cbll1;Ccar2;Ccnc;Cd247;Cd79b;Cd82;Cdk6;Chd7;Chmp1b;Clns1a;Cltb;Cmtm6;Cnn2;Cnot10;Cnppd1;Cog8;Col14a1;Copb1;Cops7a;Coq6;Csnk2b;Ctnnd1;Cyb561a3;Cyfip2;Dcaf11;Dcun1d3;Dda1;Ddx23;Ddx46;Ddx49;Dennd1c;Dhx8;Diaph1;Dlst;Dok3;Dph3;Dpysl3;Dtx3;Edem…	3.53	0.0366	747	3370	0610010K14Rik;1110059E24Rik;1500011B03Rik;1600012H06Rik;2210016F16Rik;2310011J03Rik;2310057M21Rik;2510039O18Rik;2810002D19Rik;8030462N17Rik;AB124611;Abcd1;Abhd17a;Abi2;Abi3;Abr;Acaa1a;Ace;Adam17;Ak3;Aldoa;Alg11;Alkbh6;Alox5ap;Anks1;Anp32e;Anxa1;Ap1b1;Ap1s2;Ap3s1;Apex2;Arap1;Arap2;Arf3;Arf4;Arfip1;Arhgap31;Arhgap45;Arhgap9;Arhgdia;Arhgdib;Arhgef1;Arl11;Arl5b;Arl6ip4;Armc10;Arpc1b;Arpc2;Arpc3;Asb6;…	8.37543e-09	2.18359e-08
transfac_pro__M01987	<img src="http://motifcollections.aertslab.org/v9/logos/transfac_pro__M01987.png" height="52" alt="transfac_pro__M01987"></img>	5.02	0.0494	Etv1 (directAnnotation).	257	3937	2310022A10Rik;4833420G17Rik;Abcf1;Abhd4;Actr2;Adck1;Adcy7;Ahcy;Akap10;Anapc15;Ankrd13c;Ap2b1;Arhgap25;Arid5b;Atg101;Atg12;Atp7a;Bad;BC003965;Bloc1s2;Bscl2;Btaf1;C330018D20Rik;Cadm1;Calu;Cbll1;Ccar2;Ccdc130;Ccm2;Ccnc;Ccpg1;Cd247;Chd7;Chmp1b;Clec7a;Clns1a;Clspn;Cltb;Cnn2;Cnot10;Cnppd1;Coasy;Cog7;Cog8;Cops7a;Coq6;Cpox;Crlf3;Csnk2b;Cyb561a3;Cyb5b;Cyfip2;Dclre1b;Dcun1d3;Dda1;Ddx46;Ddx49;Dennd1c;Dhx30;…	3.82	0.0382	918	4198	0610010K14Rik;1110059E24Rik;1500011B03Rik;1600012H06Rik;1810037I17Rik;2210016F16Rik;2310011J03Rik;2310057M21Rik;2810002D19Rik;3110056K07Rik;8030462N17Rik;9030025P20Rik;AB124611;Abcd3;Abhd17a;Abi2;Abi3bp;Abr;Abt1;Acaa2;Acadvl;Acer2;Adam17;Adgre5;Adrm1;Aip;Ak3;Akirin2;Aldh7a1;Aldoa;Alg10b;Alg11;Alg13;Alkbh5;Alkbh6;Alox5ap;Ank;Anks1;Anxa4;Ap1b1;Ap1s2;Ap2s1;Ap3s1;Apex2;Aplp2;Arap1;Arap2;Arf3;Arf4;Arf…	1.47984e-05	2.76996e-05
cisbp__M6004	<img src="http://motifcollections.aertslab.org/v9/logos/cisbp__M6004.png" height="52" alt="cisbp__M6004"></img>	5	0.0492	Elf5 (directAnnotation).	273	4995	2310022A10Rik;4833420G17Rik;Abcf1;Abhd4;Actr2;Adck1;Adcy7;Ahcy;Anapc15;Ano6;Arfgef1;Arhgap25;Arhgef10l;Arid5b;Arsb;Atg101;Atg12;Atp7a;B4galnt1;BC003965;Bscl2;Cadm1;Calu;Cbll1;Ccar2;Ccdc130;Ccpg1;Cd247;Cd82;Chmp1b;Clec7a;Clns1a;Cltb;Cmtm6;Cnn2;Cnot10;Cnppd1;Cog7;Cog8;Cops7a;Coq6;Cpox;Crlf3;Csnk2b;Ctnnd1;Cyb561a3;Cyb5b;Cyfip2;Dbp;Dcaf11;Dcun1d3;Dda1;Ddx23;Ddx49;Dennd1c;Dhx8;Dlst;Dnajc2;Dock11;Dok3;…	3.7	0.0376	653	3022	0610010K14Rik;1110059E24Rik;1600012H06Rik;2210016F16Rik;2310057M21Rik;2810002D19Rik;5830428M24Rik;AB124611;Abcc4;Abhd17a;Abi3bp;Abr;Adam17;Aip;Ak3;Akirin2;Aldoa;Alg10b;Alg11;Alox5ap;Ankrd13a;Anks1;Anxa4;Ap1b1;Ap1s2;Ap2s1;Ap3s1;Apex2;Arap1;Arf4;Arf5;Arfip1;Arhgap31;Arhgap45;Arhgap9;Arhgdia;Arhgdib;Arhgef1;Arl5b;Arl6ip4;Armc10;Arpc1b;Arpc2;Arpc3;Asb6;Asb7;Atf6b;Atp5e;Atp5h;Atp5j;Atp6v1e1;Babam1;Bag…	5.01491e-26	3.66088e-25
taipale__Elf5_DBD_ACCCGGAAGTN	<img src="http://motifcollections.aertslab.org/v9/logos/taipale__Elf5_DBD_ACCCGGAAGTN.png" height="52" alt="taipale__Elf5_DBD_ACCCGGAAGTN"></img>	5	0.0492	Elf5 (directAnnotation).	275	4993	2310022A10Rik;4833420G17Rik;9130401M01Rik;Abcf1;Abhd4;Actr2;Adck1;Adcy7;Ahcy;Anapc15;Ano6;Arfgef1;Arhgap25;Arhgef10l;Arid5b;Arsb;Atg101;Atg12;Atp7a;B4galnt1;BC003965;Bscl2;Cadm1;Calu;Cbll1;Ccar2;Ccdc130;Ccpg1;Cd247;Cd82;Chmp1b;Clec7a;Clns1a;Cltb;Cmtm6;Cnn2;Cnot10;Cnppd1;Cog7;Cog8;Cops7a;Coq6;Cpox;Crlf3;Csnk2b;Ctnnd1;Cyb561a3;Cyb5b;Cyfip2;Dbp;Dcaf11;Dcun1d3;Dda1;Ddx23;Ddx49;Dennd1c;Dhx58;Dhx8;Dlst…	3.69	0.0375	655	3020	0610010K14Rik;1110059E24Rik;1600012H06Rik;2210016F16Rik;2310057M21Rik;2810002D19Rik;5830428M24Rik;AB124611;Abcc4;Abhd17a;Abi3bp;Abr;Adam17;Aip;Ak3;Akirin2;Aldoa;Alg10b;Alg11;Alox5ap;Ankrd13a;Anks1;Anxa4;Ap1b1;Ap1s2;Ap2s1;Ap3s1;Apex2;Arap1;Arf4;Arf5;Arfip1;Arhgap31;Arhgap45;Arhgap9;Arhgdia;Arhgdib;Arhgef1;Arl1;Arl5b;Arl6ip4;Armc10;Arpc1b;Arpc2;Arpc3;Asb6;Asb7;Atf6b;Atp5e;Atp5h;Atp5j;Atp6v1e1;Babam…	1.55807e-26	1.26377e-25
transfac_pro__M01983	<img src="http://motifcollections.aertslab.org/v9/logos/transfac_pro__M01983.png" height="52" alt="transfac_pro__M01983"></img>	5	0.0492	Elk4 (directAnnotation).	291	4842	2310022A10Rik;4833420G17Rik;9130401M01Rik;Abcf1;Abhd4;Actr2;Adck1;Adcy7;Ahcy;Akap10;Anapc15;Ankrd13c;Ap2b1;Arhgap25;Arid4b;Arid5b;Arl4a;Atg101;Atg12;Atp7a;Bad;BC003965;Bloc1s2;Bscl2;Btaf1;C330018D20Rik;Cadm1;Calu;Cbll1;Ccar2;Ccdc130;Ccm2;Ccnc;Ccpg1;Cd247;Cd82;Cenpf;Chd7;Chmp1b;Clns1a;Cltb;Cmtm6;Cnn2;Cnot10;Cnppd1;Coasy;Cog7;Cog8;Cops7a;Coq6;Cpox;Csnk2b;Ctnnd1;Cyb561a3;Cyb5b;Cyfip2;Dcaf11;Dclre1b;…	3.94	0.0389	968	4427	0610010K14Rik;1110059E24Rik;1500011B03Rik;1600012H06Rik;1810037I17Rik;2210016F16Rik;2310011J03Rik;2310057M21Rik;2810002D19Rik;2810021J22Rik;3110056K07Rik;8030462N17Rik;9030025P20Rik;AB124611;Abcc4;Abcd3;Abhd17a;Abi2;Abr;Acaa1a;Acaa2;Acadvl;Acer2;Actr1b;Adam17;Adgre5;Adnp2;Adrm1;Adss;Ahdc1;AI504432;Aip;Ak3;Akirin2;Aldh7a1;Aldoa;Alg10b;Alg11;Alg13;Alkbh5;Alkbh6;Ank;Anks1;Anxa1;Anxa4;Ap1b1;Ap1s2;Ap2…	3.06796e-09	8.61389e-09
hocomoco__FLI1_MOUSE.H11MO.0.A	<img src="http://motifcollections.aertslab.org/v9/logos/hocomoco__FLI1_MOUSE.H11MO.0.A.png" height="52" alt="hocomoco__FLI1_MOUSE.H11MO.0.A"></img>	4.98	0.0491	Fli1 (directAnnotation).	262	4580	2310022A10Rik;4833420G17Rik;Abcf1;Abhd4;Acot7;Actr2;Adcy7;Ahcy;Anapc15;Ap2b1;Arfgef1;Arhgap25;Arid5b;Arl4a;Arsb;Atg101;Atg12;Atp7a;B4galnt1;BC003965;Bscl2;Btaf1;Btbd10;C330018D20Rik;Calu;Cbll1;Ccar2;Ccdc130;Ccm2;Ccnc;Cd247;Cd79b;Cd82;Cdk1;Cenpf;Chd7;Chmp1b;Cltb;Cmtm6;Cnn2;Cnot10;Cnppd1;Cog8;Copb1;Cops7a;Coq6;Crlf3;Csnk2b;Cyb561a3;Cyfip2;Dcun1d3;Dda1;Ddx23;Ddx46;Ddx49;Dennd1c;Dhx30;Dhx8;Diaph1;Dls…	3.98	0.0391	1023	4973	0610010K14Rik;1110059E24Rik;1500011B03Rik;1600012H06Rik;2210016F16Rik;2310011J03Rik;2310057M21Rik;2510039O18Rik;2810002D19Rik;3110040N11Rik;8030462N17Rik;9930012K11Rik;AB124611;Abcc4;Abcd1;Abcd3;Abhd17a;Abi2;Abi3;Abr;Acaa2;Ace;Adam17;Adgrg1;Adnp2;Adpgk;Adss;AI504432;Aip;Ak3;Akap12;Akirin2;Alas1;Aldh7a1;Aldoa;Alg11;Alkbh6;Alox5ap;Ank;Anks1;Ap1b1;Ap1s2;Ap2s1;Ap3s1;Apex2;Arap1;Arap2;Arf3;Arf4;Arf5;A…	0.00319723	0.00395589
transfac_pro__M02042	<img src="http://motifcollections.aertslab.org/v9/logos/transfac_pro__M02042.png" height="52" alt="transfac_pro__M02042"></img>	4.95	0.0489	Spic (directAnnotation).	199	3360	Abcf1;Abhd4;Actr2;Adck1;Adcy7;Ahcy;Akap10;Anapc15;Ano6;Ap2b1;Arhgap25;Arsb;Atg12;Atp7a;Bad;BC003965;Bhlhe40;Bscl2;C330018D20Rik;Calu;Cbll1;Ccar2;Cd247;Cd82;Chd7;Clec7a;Clns1a;Clspn;Cltb;Cnn2;Cnot10;Cog8;Cops7a;Coq6;Cyb561a3;Cyb5b;Cyfip2;Dcun1d3;Dennd1c;Dhx8;Dlst;Dnajc2;Dok3;Edem1;Edem2;Egfl7;Eif3i;Eif3l;Etv6;Evi2b;Exosc3;Ext1;Fam174a;Fbxl6;Fer;Filip1l;Fmr1;Frmd8;Frrs1;Ftsj3;Fut8;Gba;Gfm1;Gmfg;Gna…	3.65	0.0372	609	2826	0610010K14Rik;2310057M21Rik;8030462N17Rik;AB124611;Abhd17a;Abi3;Abi3bp;Abr;Acaa1a;Acaa2;Acsl5;Adgrg1;AI504432;Ak3;Akirin2;Aldoa;Alg10b;Alg11;Alkbh6;Alox5ap;Ankrd13a;Anxa4;Ap1b1;Ap3s1;Apex2;App;Arap1;Arfip1;Arhgap31;Arhgap9;Arhgdia;Arhgdib;Arhgef1;Arl11;Arl5b;Arl6ip4;Arl6ip5;Armc10;Arpc1b;Arpc2;Arpc3;Asb6;Atp5b;Atp5h;Atp5j;Atp6v1a;Atp6v1e1;Atxn10;Banf1;Baz1a;Bbip1;BC028528;Bcl2a1a;Bcl2a1d;Bcl2l13;…	1.52437e-08	3.83721e-08
transfac_pro__M01977	<img src="http://motifcollections.aertslab.org/v9/logos/transfac_pro__M01977.png" height="52" alt="transfac_pro__M01977"></img>	4.94	0.0489	Elf3 (directAnnotation).	215	3300	2310022A10Rik;4833420G17Rik;Abcf1;Abhd4;Actr2;Adck1;Adcy7;Ahcy;Anapc15;Ankrd13c;Ap2b1;Arhgap25;Arid5b;Atp7a;BC003965;Bscl2;Btaf1;C330018D20Rik;Cadm1;Calu;Cbll1;Ccar2;Ccdc130;Ccpg1;Cd247;Clns1a;Cltb;Cmtm6;Cnn2;Cnot10;Coasy;Cog8;Cops7a;Coq6;Csnk2b;Cyb561a3;Cyb5b;Cyfip2;Dcun1d3;Ddx23;Ddx49;Dennd1c;Dhx30;Dhx8;Dlst;Dnajc2;Dph3;Edem1;Edem2;Egfl7;Eif3i;Eif3l;Epb41l2;Etv6;Evi2b;Exosc3;Ext1;Fam174a;Fbxl6;…	3.75	0.0378	885	4512	0610010K14Rik;1110059E24Rik;1500011B03Rik;1600012H06Rik;2210016F16Rik;2310057M21Rik;2810002D19Rik;8030462N17Rik;9930012K11Rik;AB124611;Abcd3;Abhd17a;Abi3;Abi3bp;Abr;Acaa1a;Acaa2;Adam17;Aip;Ak3;Akirin2;Aldoa;Alg10b;Alg11;Alkbh6;Alox5ap;Ank;Ankrd13a;Anks1;Anxa4;Ap1b1;Ap1s2;Ap3s1;Apex2;App;Arap1;Arap2;Arf4;Arf5;Arfip1;Arhgap31;Arhgap45;Arhgap9;Arhgdia;Arhgdib;Arhgef1;Arl11;Arl5b;Arl6ip4;Arl6ip5;Armc…	0.07408	0.0858388
transfac_pro__M01078	<img src="http://motifcollections.aertslab.org/v9/logos/transfac_pro__M01078.png" height="52" alt="transfac_pro__M01078"></img>	4.91	0.0486	Ets1 (directAnnotation).	244	4484	2310022A10Rik;9130401M01Rik;Abcf1;Abhd4;Actr2;Adck1;Adcy7;Ahcy;Anapc15;Ap2b1;Arfgef1;Arhgap25;Arid5b;Arsb;Atg101;Atg12;Atp7a;Atxn7l2;Bad;BC003965;Bscl2;Btbd10;Cadm1;Calu;Cbll1;Ccar2;Ccpg1;Cd247;Cd82;Cdk6;Chmp1b;Clns1a;Clspn;Cnn2;Cnot10;Cnppd1;Cog7;Cog8;Cops7a;Coq6;Csnk2b;Ctnnd1;Cyb561a3;Cyfip2;Dclre1b;Dcun1d3;Dda1;Ddx23;Ddx46;Ddx49;Dennd1c;Dhx8;Dlst;Dnajc2;Dnajc21;Dock11;Dph3;Edem2;Egfl7;Eif3i;Ei…	3.11	0.0343	503	2293	2210016F16Rik;2310011J03Rik;2310057M21Rik;2810002D19Rik;3110056K07Rik;AB124611;Abcc4;Abr;Acsl5;Adam17;AI504432;Aip;Ak3;Akirin2;Alg10b;Alkbh5;Alkbh6;Anks1;Ap1b1;Ap1s2;Ap2s1;Ap3s1;Apex2;Arap1;Arf4;Arfip1;Arhgap31;Arhgap9;Arhgdia;Arhgdib;Arhgef1;Arl5b;Arpc2;Arpc3;Asb6;Atp5e;Atp5h;Atp5j;Atp6v1a;Atp6v1e1;Babam1;Banf1;Bbip1;Bcl10;Bcl2;Bcl2a1a;Bcl2a1d;Bcl2l13;Bet1l;Bin2;Bin3;Bola2;Bud31;Bzw1;C1qb;C1qc;C…	9.03462e-32	8.24409e-31
transfac_pro__M01214	<img src="http://motifcollections.aertslab.org/v9/logos/transfac_pro__M01214.png" height="52" alt="transfac_pro__M01214"></img>	4.91	0.0486	Elf3 (directAnnotation).	273	4789	2310022A10Rik;4833420G17Rik;Abcf1;Abhd4;Actr2;Adck1;Adcy7;Ahcy;Anapc15;Ankrd13c;Ano6;Ap2b1;Arhgap25;Arid5b;Arsb;Atg12;Atp7a;Bad;BC003965;Bloc1s2;Bscl2;Btaf1;C330018D20Rik;Cadm1;Calu;Cbll1;Ccar2;Ccdc130;Ccm2;Cd247;Cd82;Chd7;Clec7a;Clns1a;Cltb;Cmtm6;Cnn2;Cnot10;Cnppd1;Coasy;Cog7;Cog8;Cops7a;Coq6;Crlf3;Csnk2b;Ctnnd1;Cyb561a3;Cyb5b;Cyfip2;Dbp;Dcaf11;Dcun1d3;Ddx23;Ddx49;Dennd1c;Dhx30;Dhx8;Diaph1;Dlst;…	3.85	0.0384	756	3740	0610010K14Rik;1110059E24Rik;1500011B03Rik;1600012H06Rik;2210016F16Rik;2310057M21Rik;2510039O18Rik;8030462N17Rik;AB124611;Abhd17a;Abi3;Abi3bp;Abr;Acaa1a;Acaa2;Adam17;Aip;Ak3;Akirin2;Aldoa;Alg10b;Alg11;Alkbh6;Ank;Ankrd13a;Anks1;Anxa4;Ap1b1;Ap1s2;Ap3s1;Apex2;App;Arap1;Arap2;Arf4;Arf5;Arfip1;Arhgap31;Arhgap45;Arhgap9;Arhgdia;Arhgdib;Arhgef1;Arl5b;Arl6ip4;Armc10;Arpc1b;Arpc2;Arpc3;Asb6;Asb7;Atf6b;Atp5…	2.79209e-17	1.19896e-16
transfac_pro__M01752	<img src="http://motifcollections.aertslab.org/v9/logos/transfac_pro__M01752.png" height="52" alt="transfac_pro__M01752"></img>	4.89	0.0485	Erg (directAnnotation).	241	3609	2310022A10Rik;4833420G17Rik;Abcf1;Abhd4;Actr2;Adck1;Adcy7;Ahcy;Akap10;Anapc15;Ap2b1;Arhgap25;Arid5b;Atg101;Atg12;Atp7a;Bad;BC003965;Bscl2;Btaf1;Btbd10;C330018D20Rik;Cadm1;Calu;Cbll1;Ccar2;Ccdc130;Ccm2;Ccpg1;Cd247;Cd82;Chmp1b;Cltb;Cmtm6;Cnn2;Cnot10;Cog7;Cog8;Cops7a;Coq6;Csnk2b;Cyb561a3;Cyfip2;Dclre1b;Dcun1d3;Dda1;Ddx46;Ddx49;Dennd1c;Dhx30;Dhx8;Diaph1;Dlst;Dnajc2;Dph3;Edem2;Egfl7;Eif3i;Eif3l;Epb41l…	3.75	0.0378	1032	4987	0610010K14Rik;1110059E24Rik;1500011B03Rik;1600012H06Rik;1810037I17Rik;2210016F16Rik;2310011J03Rik;2310057M21Rik;2810002D19Rik;2810021J22Rik;3110056K07Rik;8030462N17Rik;9030025P20Rik;AB124611;Abcc4;Abcd3;Abhd17a;Abi2;Abi3bp;Abr;Abt1;Acaa1a;Acaa2;Acer2;Acsl5;Adam17;Adgrg1;Adh5;Adnp2;Adrm1;Ahdc1;AI504432;Aip;Ak3;Akirin2;Aldh7a1;Aldoa;Alg10b;Alg11;Alg13;Alkbh5;Alkbh6;Ank;Anks1;Anxa1;Anxa4;Ap1b1;Ap1s2…	0.194424	0.20872
transfac_pro__M01981	<img src="http://motifcollections.aertslab.org/v9/logos/transfac_pro__M01981.png" height="52" alt="transfac_pro__M01981"></img>	4.88	0.0484	Elk1 (directAnnotation).	265	4262	2310022A10Rik;4833420G17Rik;Abcf1;Abhd4;Actr2;Adck1;Adcy7;Ahcy;Akap10;Anapc15;Ap2b1;Arhgap25;Arid4b;Arid5b;Arl4a;Atg101;Atg12;Atp7a;Bad;BC003965;Bloc1s2;Bscl2;Btaf1;C330018D20Rik;Cadm1;Calu;Cbll1;Ccar2;Ccdc130;Ccm2;Ccnc;Ccpg1;Cd247;Cdk16;Chmp1b;Clns1a;Cltb;Cnn2;Cnot10;Cnppd1;Coasy;Cog7;Cog8;Cops7a;Coq6;Csnk2b;Ctnnd1;Cyb561a3;Cyb5b;Cyfip2;Dclre1b;Dcun1d3;Dda1;Ddx46;Ddx49;Dennd1c;Dhx30;Dhx8;Diaph1;…	3.89	0.0386	939	4271	0610010K14Rik;1110059E24Rik;1500011B03Rik;1600012H06Rik;1810037I17Rik;2210016F16Rik;2310011J03Rik;2310057M21Rik;2810002D19Rik;2810021J22Rik;3110056K07Rik;8030462N17Rik;9030025P20Rik;AB124611;Abcc4;Abcd3;Abhd17a;Abi2;Abr;Abt1;Acaa2;Acadvl;Acer2;Adam17;Adgre5;Adrm1;Ahdc1;AI504432;Aip;Ak3;Akirin2;Aldh7a1;Aldoa;Alg10b;Alg11;Alg13;Alkbh5;Alkbh6;Ank;Anks1;Anxa1;Anxa4;Ap1b1;Ap1s2;Ap2s1;Ap3s1;Apex2;Aplp2…	5.23838e-06	1.06223e-05
transfac_pro__M01976	<img src="http://motifcollections.aertslab.org/v9/logos/transfac_pro__M01976.png" height="52" alt="transfac_pro__M01976"></img>	4.85	0.0483	Elf2 (directAnnotation).	262	4123	2310022A10Rik;4833420G17Rik;Abcf1;Abhd4;Actr2;Adck1;Adcy7;Ahcy;Akap10;Anapc15;Arhgap25;Arid5b;Atg101;Atg12;Atp7a;Bad;BC003965;Bloc1s2;Bscl2;Btaf1;C330018D20Rik;Calu;Cbll1;Ccar2;Ccdc130;Ccm2;Ccpg1;Cd247;Chd7;Clec7a;Clns1a;Cltb;Cmtm6;Cnn2;Cnot10;Cnppd1;Coasy;Cog7;Cog8;Cops7a;Coq6;Csnk2b;Cyb561a3;Cyb5b;Cyfip2;Dclre1b;Dcun1d3;Dda1;Ddx23;Ddx46;Ddx49;Dennd1c;Dhx30;Dhx8;Diaph1;Dlst;Dnajb2;Dnajc2;Dock11;…	4.01	0.0393	981	4662	0610010K14Rik;1110059E24Rik;1500011B03Rik;1600012H06Rik;1810037I17Rik;2210016F16Rik;2310011J03Rik;2310057M21Rik;2810002D19Rik;3110056K07Rik;8030462N17Rik;9030025P20Rik;AB124611;Abcc4;Abcd3;Abhd17a;Abi2;Abi3bp;Abr;Acaa1a;Acaa2;Acer2;Adam17;Adgre5;Adnp2;Ahdc1;AI504432;Aip;Ak3;Akirin2;Aldh7a1;Aldoa;Alg10b;Alg11;Alg13;Alkbh5;Alkbh6;Alox5ap;Amer1;Ank;Anks1;Anxa4;Ap1b1;Ap1s2;Ap2s1;Ap3s1;Apex2;Aplp2;App…	0.000277867	0.000422589
transfac_public__M00032	<img src="http://motifcollections.aertslab.org/v9/logos/transfac_public__M00032.png" height="52" alt="transfac_public__M00032"></img>	4.83	0.0481	Ets1 (directAnnotation).	170	2383	2310022A10Rik;4833420G17Rik;Actr2;Adck1;Akap10;Anapc15;Ap2b1;Arhgap25;Arid5b;Atp7a;BC003965;Btaf1;Calu;Ccar2;Ccpg1;Cd247;Chmp1b;Clec7a;Cmtm6;Cnn2;Cnot10;Cnppd1;Cog7;Cog8;Cops7a;Coq6;Cyb561a3;Cyfip2;Dcun1d3;Ddx46;Ddx49;Dennd1c;Dhx30;Dhx8;Dlst;Dnajc2;Dph3;Edem1;Edem2;Egfl7;Eif3i;Eif3l;Epb41l2;Evi2b;Exosc3;Fam174a;Fbxl6;Filip1l;Fmr1;Frrs1;Fundc2;Gba;Gfm1;Gmfg;Gmip;Gnai3;Gpr108;Hars;Hk3;Impa1;Incenp;…	3.24	0.035	508	2359	0610010K14Rik;1600012H06Rik;2210016F16Rik;2310011J03Rik;2310057M21Rik;2810002D19Rik;3110056K07Rik;9030025P20Rik;AB124611;Abr;Adam17;Adnp2;Aip;Ak3;Alg10b;Alg11;Ap1b1;Ap1s2;Ap2s1;Apex2;Aplp2;Arap1;Arf3;Arf4;Arfip1;Arhgap31;Arhgap45;Arhgap9;Arhgdia;Arhgef1;Arl5b;Arl6ip4;Armc10;Arpc3;Asb6;Atf4;Atp5h;Atp5j;Atp6v1a;Atp6v1e1;Babam1;Bag1;Banf1;Baz1a;BC031181;Bcl2l13;Bin3;Bud31;Bzw1;Cacybp;Calcrl;Canx;Cap…	6.31377e-08	1.53635e-07
hocomoco__ELK1_MOUSE.H11MO.0.B	<img src="http://motifcollections.aertslab.org/v9/logos/hocomoco__ELK1_MOUSE.H11MO.0.B.png" height="52" alt="hocomoco__ELK1_MOUSE.H11MO.0.B"></img>	4.81	0.048	Elk1 (directAnnotation).	268	4329	2310022A10Rik;4833420G17Rik;Abcf1;Abhd4;Acot7;Actr2;Adck1;Adcy7;Ahcy;Akap10;Anapc15;Arhgap25;Arid5b;Arsb;Atg101;Atg12;Atp7a;Bad;BC003965;Bscl2;Btaf1;Btbd10;C330018D20Rik;Calu;Cbll1;Ccar2;Ccdc130;Ccm2;Ccnc;Cd247;Cd79b;Cd82;Cenpf;Chd7;Chmp1b;Clec7a;Clns1a;Cltb;Cmtm6;Cnn2;Cnot10;Cnppd1;Cog7;Cog8;Cops7a;Coq6;Csnk2b;Ctnnd1;Cyb561a3;Cyb5b;Cyfip2;Dcun1d3;Dda1;Ddx46;Ddx49;Dennd1c;Dhx30;Dhx8;Diaph1;Dlst;D…	4.03	0.0394	946	4411	0610010K14Rik;1110032A03Rik;1110059E24Rik;1500011B03Rik;1600012H06Rik;2210016F16Rik;2310011J03Rik;2310057M21Rik;2810002D19Rik;3110040N11Rik;3110056K07Rik;8030462N17Rik;AB124611;Abcc4;Abcd3;Abhd17a;Abi2;Abr;Acaa2;Adam17;Adgre5;Adnp2;Adss;AI504432;Aip;Ak3;Akirin2;Aldh7a1;Aldoa;Alg10b;Alg11;Alkbh5;Alkbh6;Alox5ap;Anks1;Anxa1;Ap1b1;Ap1s2;Ap2s1;Apex2;Aplp2;Arap1;Arap2;Arf3;Arf4;Arfip1;Arhgap31;Arhgap45…	3.27027e-06	7.02146e-06
transfac_pro__M01975	<img src="http://motifcollections.aertslab.org/v9/logos/transfac_pro__M01975.png" height="52" alt="transfac_pro__M01975"></img>	4.78	0.0478	Elf1 (directAnnotation).	266	4543	2310022A10Rik;4833420G17Rik;Abcf1;Abhd4;Actr2;Adck1;Adcy7;Akap10;Anapc15;Ap2b1;Arhgap25;Arid4b;Arid5b;Arl4a;Atg12;Atp7a;BC003965;Bloc1s2;Bscl2;Btaf1;Cadm1;Calu;Cbll1;Ccar2;Ccdc130;Ccm2;Ccpg1;Cd247;Cd82;Chd7;Chmp1b;Clec7a;Clns1a;Clspn;Cltb;Cmtm6;Cnn2;Cnot10;Cnppd1;Coasy;Cog7;Cog8;Cops7a;Coq6;Csnk2b;Cyb561a3;Cyb5b;Cyfip2;Dclre1b;Dcun1d3;Dda1;Ddx23;Ddx46;Ddx49;Dennd1c;Dhx30;Dhx8;Dlst;Dnajc2;Dock11;D…	3.86	0.0384	822	3857	0610010K14Rik;1110059E24Rik;1600012H06Rik;1810037I17Rik;2210016F16Rik;2310011J03Rik;2310057M21Rik;2810002D19Rik;3110056K07Rik;8030462N17Rik;9030025P20Rik;AB124611;Abcc4;Abcd3;Abhd17a;Abi2;Abr;Acaa2;Acer2;Adam17;Adgre5;Adnp2;Ahdc1;AI504432;Aip;Ak3;Akirin2;Aldh7a1;Alg10b;Alg11;Alkbh5;Alkbh6;Ank;Anks1;Anxa4;Ap1b1;Ap1s2;Ap2s1;App;Arap1;Arap2;Arf3;Arf4;Arfip1;Arhgap31;Arhgap45;Arhgap9;Arhgdia;Arhgdib;…	2.22947e-11	8.13756e-11
hocomoco__GABPA_MOUSE.H11MO.0.A	<img src="http://motifcollections.aertslab.org/v9/logos/hocomoco__GABPA_MOUSE.H11MO.0.A.png" height="52" alt="hocomoco__GABPA_MOUSE.H11MO.0.A"></img>	4.77	0.0477	Gabpa (directAnnotation).	214	3188	2310022A10Rik;4833420G17Rik;Abcf1;Abhd4;Actr2;Adcy7;Anapc15;Arfgef1;Arhgap25;Arsb;Atg101;Atg12;Atp7a;BC003965;Bscl2;Btaf1;C330018D20Rik;Calu;Cbll1;Ccar2;Ccm2;Cd247;Cd82;Chd7;Chmp1b;Cltb;Cmtm6;Cnn2;Cnot10;Cnppd1;Cog8;Cops7a;Coq6;Csnk2b;Cyb561a3;Cyfip2;Dcun1d3;Dda1;Ddx46;Ddx49;Dennd1c;Dhx30;Dhx8;Diaph1;Dlst;Dnajc2;Dok3;Dph3;Edem1;Edem2;Egfl7;Eif3i;Eif3l;Etv6;Evi2b;Exosc3;Ext1;Fam174a;Fbxl6;Fmr1;Frr…	4.06	0.0396	1068	4990	0610010K14Rik;1110032A03Rik;1110059E24Rik;1500011B03Rik;1600012H06Rik;2210016F16Rik;2310011J03Rik;2310057M21Rik;2510039O18Rik;2810002D19Rik;3110040N11Rik;3110056K07Rik;4930478L05Rik;8030462N17Rik;AB124611;Abca7;Abcc4;Abcd3;Abhd17a;Abi2;Abi3;Abr;Abt1;Acaa2;Acad11;Ace;Adam17;Adnp2;Adpgk;Adrm1;Adss;AI504432;Aip;Ak3;Akip1;Akirin2;Alas1;Aldh7a1;Aldoa;Alg11;Alg13;Alkbh6;Alox5ap;Amer1;Ank;Anks1;Ap1b1;Ap…	0.260575	0.275681
cisbp__M0699	<img src="http://motifcollections.aertslab.org/v9/logos/cisbp__M0699.png" height="52" alt="cisbp__M0699"></img>	4.71	0.0473	Fli1 (directAnnotation).	281	4990	4833420G17Rik;Abcf1;Abhd4;Acot7;Actr2;Adck1;Adcy7;Ahcy;Akap10;Anapc15;Ano6;Ap2b1;Arhgap25;Arid5b;Arsb;Atg12;Atp7a;Bad;BC003965;Bhlhe40;Bscl2;Btaf1;Btbd10;Cadm1;Calu;Cbll1;Ccar2;Ccnc;Ccpg1;Cd247;Cd82;Chd7;Chmp1b;Clec7a;Clns1a;Clspn;Cltb;Cmtm6;Cnn2;Cnot10;Cnppd1;Coasy;Cog7;Cog8;Cops7a;Coq6;Csnk2b;Ctnnd1;Cyb561a3;Cyb5b;Cyfip2;Dclre1b;Dcun1d3;Dda1;Ddx23;Ddx46;Ddx49;Dennd1c;Dhx30;Dhx8;Dlst;Dnajc2;Dnaj…	3.72	0.0377	866	4146	0610010K14Rik;1110059E24Rik;1600012H06Rik;2210016F16Rik;2310011J03Rik;2310057M21Rik;2810002D19Rik;3110056K07Rik;8030462N17Rik;9030025P20Rik;9930012K11Rik;AB124611;Abcc4;Abhd17a;Abi2;Abi3;Abr;Acaa1a;Actg1;Adam17;Ahdc1;Aip;Ak3;Akirin2;Alas1;Aldoa;Alg10b;Alg11;Alg13;Alkbh6;Alox5ap;Ank;Anks1;Anxa4;Ap1b1;Ap1s2;Ap2s1;Ap3s1;Apex2;Aplp2;Arap1;Arap2;Arf4;Arf5;Arfip1;Arhgap31;Arhgap45;Arhgap9;Arhgdia;Arhgd…	2.7554e-12	1.05865e-11
cisbp__M0709	<img src="http://motifcollections.aertslab.org/v9/logos/cisbp__M0709.png" height="52" alt="cisbp__M0709"></img>	4.71	0.0473	Erg (directAnnotation).	275	4822	2310022A10Rik;4833420G17Rik;Abcf1;Abhd4;Acot7;Actr2;Adck1;Adcy7;Ahcy;Akap10;Anapc15;Ap2b1;Arhgap25;Arid5b;Arsb;Atg12;Atp7a;Bad;BC003965;Bhlhe40;Bscl2;Btaf1;Btbd10;Cadm1;Calu;Cbll1;Ccar2;Ccnc;Ccpg1;Cd247;Cd82;Chd7;Chmp1b;Clec7a;Clns1a;Clspn;Cltb;Cmtm6;Cnn2;Cnot10;Cnppd1;Coasy;Cog7;Cog8;Cops7a;Coq6;Csnk2b;Ctnnd1;Cyb561a3;Cyb5b;Cyfip2;Dclre1b;Dcun1d3;Dda1;Ddx23;Ddx46;Ddx49;Dennd1c;Dhx30;Dhx8;Dlst;Dn…	3.7	0.0376	910	4451	0610010K14Rik;1110059E24Rik;1600012H06Rik;1810037I17Rik;2210016F16Rik;2310011J03Rik;2310057M21Rik;2810002D19Rik;3110056K07Rik;8030462N17Rik;9030025P20Rik;9930012K11Rik;AB124611;Abcc4;Abcd3;Abhd17a;Abi2;Abi3;Abi3bp;Abr;Acaa1a;Acsl5;Actg1;Adam17;Ahdc1;Aip;Ak3;Akirin2;Alas1;Aldoa;Alg10b;Alg11;Alg13;Alkbh6;Alox5ap;Ank;Anks1;Anp32e;Anxa4;Ap1b1;Ap1s2;Ap2s1;Ap3s1;Apex2;Aplp2;Arap1;Arap2;Arf4;Arf5;Arfip1…	7.61984e-09	2.06018e-08
hocomoco__ETS1_MOUSE.H11MO.0.A	<img src="http://motifcollections.aertslab.org/v9/logos/hocomoco__ETS1_MOUSE.H11MO.0.A.png" height="52" alt="hocomoco__ETS1_MOUSE.H11MO.0.A"></img>	4.66	0.047	Ets1 (directAnnotation).	188	2997	2310022A10Rik;4833420G17Rik;Abcf1;Abhd4;Actr2;Adcy7;Anapc15;Ap2b1;Areg;Arfgef1;Arhgap25;Arsb;Atg12;Atp7a;BC003965;Bscl2;Btaf1;Btbd10;C330018D20Rik;Calu;Cbll1;Ccar2;Cd247;Cd79b;Cd82;Chd7;Chmp1b;Clec7a;Cltb;Cmtm6;Cnot10;Cnppd1;Cog8;Copb1;Cops7a;Coq6;Csnk2b;Ctnnd1;Cyfip2;Dcun1d3;Ddx46;Ddx49;Dennd1c;Dhx8;Diaph1;Dlst;Dok3;Dph3;Edem1;Egfl7;Eif3i;Eif3l;Etv6;Evi2b;Exosc3;Fam174a;Fbxl6;Filip1l;Fmr1;Frrs1;…	3.82	0.0382	525	2246	0610010K14Rik;1600012H06Rik;2310011J03Rik;2310057M21Rik;2510039O18Rik;8030462N17Rik;9930012K11Rik;AB124611;Abhd17a;Abi2;Abr;Adam17;Alkbh6;Alox5ap;Anks1;Ap1b1;Ap1s2;Apex2;Arap1;Arf4;Arfip1;Arhgap31;Arhgap45;Arhgap9;Arhgdia;Arhgdib;Arhgef1;Arl5b;Arl6ip4;Armc10;Arpc1b;Arpc2;Arpc3;Asb6;Atg3;Atp5e;Atp5h;Atp5j;Atp6v1a;Atp6v1e1;Aurka;Banf1;Baz1a;Bcl10;Bcl2a1a;Bcl2a1d;Bin2;Bin3;Bnip2;Bola2;Bzw1;C1qb;Calc…	5.01465e-11	1.74319e-10
taipale__Elk3_DBD_ACCGGAAGTN	<img src="http://motifcollections.aertslab.org/v9/logos/taipale__Elk3_DBD_ACCGGAAGTN.png" height="52" alt="taipale__Elk3_DBD_ACCGGAAGTN"></img>	4.66	0.047	Elk3 (directAnnotation).	282	4661	2310022A10Rik;4833420G17Rik;9130401M01Rik;Abcf1;Abhd4;Actr2;Adcy7;Ahcy;Akap10;Anapc15;Arhgap25;Arid5b;Arl4a;Atg101;Atg12;Atp7a;Bad;BC003965;Bloc1s2;Bscl2;Btaf1;C330018D20Rik;Cadm1;Calu;Cbll1;Ccar2;Ccdc130;Ccm2;Ccnc;Ccpg1;Cd209a;Cd247;Cd82;Cenpf;Chd7;Chmp1b;Clec7a;Clns1a;Cltb;Cmtm6;Cnn2;Cnot10;Cnppd1;Coasy;Cog7;Cog8;Cops7a;Coq6;Csnk2b;Cyb561a3;Cyb5b;Cyfip2;Dcaf11;Dclre1b;Dcun1d3;Dda1;Ddx46;Ddx49;D…	3.77	0.0379	1060	4962	0610010K14Rik;1110059E24Rik;1500011B03Rik;1600012H06Rik;2210016F16Rik;2310011J03Rik;2310057M21Rik;2810002D19Rik;2810021J22Rik;3110040N11Rik;3110056K07Rik;8030462N17Rik;9030025P20Rik;AB124611;Abcc4;Abcd3;Abhd17a;Abi2;Abr;Acaa1a;Acaa2;Acadvl;Acer2;Acsl5;Acss2;Actr1b;Adam17;Adgre5;Adh5;Adnp2;Adpgk;Adrm1;Adss;Ahdc1;AI504432;Aip;Ak3;Akirin2;Aldh7a1;Aldoa;Alg10b;Alg11;Alg13;Alkbh5;Alkbh6;Ank;Anks1;Anxa…	0.000163158	0.000258925
cisbp__M0696	<img src="http://motifcollections.aertslab.org/v9/logos/cisbp__M0696.png" height="52" alt="cisbp__M0696"></img>	4.6	0.0466	Ehf (directAnnotation).	216	3403	4833420G17Rik;Abcf1;Abhd4;Actr2;Adck1;Adcy7;Ahcy;Anapc15;Ano6;Ap2b1;Arhgap25;Arsb;Atp7a;BC003965;Bscl2;Btbd10;Cadm1;Calu;Cbll1;Ccar2;Cd247;Cd82;Clns1a;Cnn2;Cnot10;Cnppd1;Cog7;Cog8;Cops7a;Coq6;Crlf3;Csnk2b;Ctnnd1;Cyb561a3;Cyb5b;Cyfip2;Dclre1b;Dcun1d3;Dda1;Ddx23;Ddx49;Dennd1c;Dhx8;Dlst;Dnajc2;Dok3;Edem1;Edem2;Ednrb;Egfl7;Eif3i;Eif3l;Etv6;Evi2b;Exosc3;Fam174a;Fbxl6;Filip1l;Frrs1;Ftsj3;Fut8;Gba;Gcnt1…	3.58	0.0369	576	2525	0610010K14Rik;1110059E24Rik;1600012H06Rik;2210016F16Rik;2310057M21Rik;AB124611;Abhd17a;Abi3;Abr;Acaa1a;Adam17;Aip;Ak3;Akirin2;Alg10b;Alg13;Alkbh6;Alox5ap;Ankrd13a;Anks1;Anxa4;Ap1b1;Ap1s2;Ap2s1;Ap3s1;Apex2;Arap1;Arf4;Arfip1;Arhgap31;Arhgap9;Arhgdia;Arhgdib;Arhgef1;Arl5b;Arl6ip4;Armc10;Arpc1b;Arpc2;Arpc3;Asb6;Atf6b;Atp5e;Atp5h;Atp5j;Atp6v1a;Atp6v1e1;Babam1;Bag1;Banf1;Baz1a;BC028528;Bcl10;Bcl2a1a;Bc…	9.14262e-15	3.70784e-14
cisbp__M6005	<img src="http://motifcollections.aertslab.org/v9/logos/cisbp__M6005.png" height="52" alt="cisbp__M6005"></img>	4.6	0.0466	Elk3 (directAnnotation).	258	3999	2310022A10Rik;4833420G17Rik;9130401M01Rik;Abcf1;Actr2;Adck1;Adcy7;Ahcy;Akap10;Anapc15;Arhgap25;Arl4a;Atg101;Atg12;Atp7a;Bad;BC003965;Bloc1s2;Bscl2;Btaf1;C330018D20Rik;Cadm1;Calu;Cbll1;Ccar2;Ccdc130;Ccm2;Ccnc;Ccpg1;Cd247;Cenpf;Chd7;Chmp1b;Clns1a;Cltb;Cmtm6;Cnn2;Cnot10;Cnppd1;Coasy;Cog7;Cog8;Cops7a;Coq6;Csnk2b;Ctnnd1;Cyb561a3;Cyb5b;Cyfip2;Dclre1b;Dcun1d3;Dda1;Ddx46;Ddx49;Dennd1c;Dhx30;Dhx8;Diaph1;D…	3.79	0.0381	982	4525	0610010K14Rik;1110059E24Rik;1500011B03Rik;1600012H06Rik;2210016F16Rik;2310011J03Rik;2310057M21Rik;2810002D19Rik;2810021J22Rik;3110040N11Rik;3110056K07Rik;8030462N17Rik;9030025P20Rik;AB124611;Abcc4;Abcd3;Abhd17a;Abi2;Abi3bp;Abr;Acaa1a;Acaa2;Acadvl;Acer2;Acsl5;Acss2;Adam17;Adgre5;Adh5;Adnp2;Adrm1;Ahdc1;AI504432;Aip;Ak3;Akirin2;Aldh7a1;Aldoa;Alg10b;Alg11;Alg13;Alkbh5;Alkbh6;Alox5ap;Ank;Anks1;Anxa1;A…	0.000866543	0.00121649
transfac_pro__M01165	<img src="http://motifcollections.aertslab.org/v9/logos/transfac_pro__M01165.png" height="52" alt="transfac_pro__M01165"></img>	4.59	0.0465	Elk1 (directAnnotation).	256	4426	4833420G17Rik;9130401M01Rik;Abcf1;Actr2;Adck1;Adcy7;Ahcy;Akap10;Alg9;Anapc15;Anapc16;Angel2;Ap2b1;Arhgap25;Arid4b;Atg101;Atg12;Atp7a;Bad;BC003965;Bhlhe40;Bloc1s2;Bscl2;Btaf1;Btbd10;Calu;Cbll1;Ccar2;Ccdc130;Ccm2;Cd209a;Cd247;Cdk6;Cenpf;Chd7;Chmp1b;Cltb;Cmtr1;Cnot10;Cog7;Cog8;Cops7a;Coq6;Csnk2b;Ctnnd1;Cyb561a3;Cyb5b;Cyfip2;Dclre1b;Dcun1d3;Dda1;Ddx46;Ddx49;Dennd1c;Dhx30;Dhx8;Dlst;Dnajc2;Dok3;Dph3;Ed…	3.45	0.0362	812	3813	0610010K14Rik;1110059E24Rik;1600012H06Rik;2210016F16Rik;2310011J03Rik;2310057M21Rik;2810002D19Rik;9030025P20Rik;Abcc4;Abcd3;Abhd17a;Abi3bp;Abr;Acaa1a;Adam17;Adh5;AI504432;Aip;Ak3;Akirin2;Aldoa;Alg10b;Alkbh5;Alox5ap;Anks1;Anxa1;Ap1b1;Ap1s2;Ap2s1;Ap3s1;Apex2;Aplp2;Arap1;Arf3;Arf4;Arf5;Arfip1;Arhgap45;Arhgap9;Arhgdia;Arhgdib;Arhgef1;Arl1;Arl5b;Arl6ip4;Armcx1;Arpc2;Arpc3;Asb6;Atf4;Atp5e;Atp5h;Atp5j;A…	8.65651e-10	2.5277e-09
transfac_public__M00025	<img src="http://motifcollections.aertslab.org/v9/logos/transfac_public__M00025.png" height="52" alt="transfac_public__M00025"></img>	4.58	0.0464	Elk1 (directAnnotation).	284	4998	2310022A10Rik;4833420G17Rik;Abcf1;Abhd4;Aco2;Actr2;Adck1;Adcy7;Ahcy;Akap10;Anapc15;Ap2b1;Arhgap25;Arid5b;Arsb;Asap2;Atg101;Atp7a;Bad;BC003965;Bhlhe40;Bscl2;Btaf1;C330018D20Rik;Cadm1;Calu;Cbll1;Ccar2;Ccdc130;Ccnc;Cd247;Cd82;Clns1a;Clspn;Cmtm6;Cnn2;Cnot10;Cog7;Cog8;Cops7a;Coq6;Csnk2b;Ctnnd1;Cyb561a3;Cyb5b;Cyfip2;Dclre1b;Dcun1d3;Dda1;Ddx23;Ddx46;Ddx49;Dennd1c;Dhx30;Dhx8;Dlst;Dnajc2;Dnajc21;Dok3;Dph3…	3.44	0.0361	582	2575	0610010K14Rik;1110059E24Rik;1500011B03Rik;2310057M21Rik;8030462N17Rik;AB124611;Abhd17a;Abr;Acaa1a;Adam17;Adgre5;Adrm1;Aip;Ak3;Akirin2;Aldh7a1;Aldoa;Alg10b;Alg11;Alkbh6;Alox5ap;Anxa4;Ap1b1;Ap1s2;Ap2s1;Apex2;Aplp2;Arap1;Arf4;Arfip1;Arhgap31;Arhgap9;Arhgdia;Arhgdib;Arhgef1;Arl5b;Arl6ip4;Arpc3;Asb6;Atf4;Atf6b;Atp5b;Atp5e;Atp5h;Atp5j;Atp5l;Atp6v1a;Atp6v1e1;Atxn10;Babam1;Bag1;Banf1;Bbip1;BC031181;Bcl2l…	1.74993e-38	1.82492e-37
jaspar__MA0062.2	<img src="http://motifcollections.aertslab.org/v9/logos/jaspar__MA0062.2.png" height="52" alt="jaspar__MA0062.2"></img>	4.56	0.0463	Gabpa (directAnnotation).	284	4763	2310022A10Rik;4833420G17Rik;9130401M01Rik;Abcf1;Abhd4;Actr2;Adcy7;Ahcy;Akap10;Anapc15;Arfgef1;Arhgap25;Arsb;Atg101;Atg12;Atp7a;Bad;BC003965;Bloc1s2;Bscl2;Btaf1;Btbd10;C330018D20Rik;Calu;Cbll1;Ccar2;Ccdc130;Ccm2;Cd247;Cd79b;Cd82;Cdk1;Cenpf;Chd7;Chmp1b;Clec7a;Clns1a;Cltb;Cmtm6;Cnn2;Cnot10;Cnppd1;Coasy;Cog7;Cog8;Cops7a;Coq6;Crlf3;Csnk2b;Cyb561a3;Cyb5b;Cyfip2;Dcaf11;Dcun1d3;Dda1;Ddx23;Ddx46;Ddx49;Den…	4.32	0.041	1084	4972	0610010K14Rik;1110032A03Rik;1110059E24Rik;1500011B03Rik;1600012H06Rik;2210016F16Rik;2310011J03Rik;2310057M21Rik;2510039O18Rik;2810002D19Rik;3110040N11Rik;8030462N17Rik;AB124611;Abcc4;Abcd3;Abhd17a;Abi2;Abr;Acaa2;Ace;Acss2;Adam17;Adgre5;Adgrg1;Adnp2;Adpgk;Adrm1;Adss;AI504432;Aip;Ak3;Akirin2;Alas1;Aldh7a1;Aldoa;Alg10b;Alg11;Alkbh5;Alkbh6;Alox5ap;Ank;Anks1;Ap1b1;Ap1s2;Ap2s1;Apex2;Aplp2;App;Arap1;Ara…	0.000421481	0.000603296
transfac_pro__M02041	<img src="http://motifcollections.aertslab.org/v9/logos/transfac_pro__M02041.png" height="52" alt="transfac_pro__M02041"></img>	4.55	0.0463	Spib (directAnnotation).	216	4124	Abcf1;Abhd4;Actr2;Adck1;Adcy7;Ahcy;Akap10;Anapc15;Ano6;Antxr2;Ap2b1;Arhgap25;Arsb;Atg12;Atp7a;B4galnt1;Bad;BC003965;Bhlhe40;Bscl2;Cbll1;Ccar2;Cd247;Cd82;Chd7;Chmp1b;Clec7a;Clns1a;Clspn;Cltb;Cnn2;Cnot10;Cog8;Copb1;Cops7a;Coq6;Csnk2b;Ctnnd1;Cyb561a3;Cyfip2;Dcun1d3;Dennd1c;Dhx8;Dlst;Dnajc2;Dok3;Edem1;Edem2;Ednrb;Egfl7;Eif3i;Eif3l;Epb41l2;Etv6;Evi2b;Ext1;Fam174a;Fbxl6;Fer;Filip1l;Fmr1;Frmd8;Frrs1;Fts…	3.02	0.0337	324	1350	0610010K14Rik;AB124611;Abi3;Abi3bp;Abr;Akirin2;Aldoa;Alox5ap;Anxa4;Ap1b1;Apex2;Arap1;Arfip1;Arhgap31;Arhgap9;Arhgdia;Arhgdib;Arhgef1;Arl5b;Arpc2;Arpc3;Asb6;Atp5b;Atp5h;Atp5j;Atp6v1e1;Banf1;Baz1a;Bcl2a1a;Bcl2a1d;Bcl3;Bin2;Bin3;Blnk;Bola2;Bub3;Bzw1;C1qa;C1qb;C1qc;Cacybp;Calcrl;Camta1;Cast;Ccdc28a;Ccl2;Ccl4;Ccrl2;Cd200r1;Cd2bp2;Cd300lf;Cd37;Cd53;Cd63;Cd68;Cdk13;Cdk7;Cdk9;Cebpz;Cep95;Cfp;Chchd2;Chchd…	2.47453e-47	4.51602e-46
cisbp__M1891	<img src="http://motifcollections.aertslab.org/v9/logos/cisbp__M1891.png" height="52" alt="cisbp__M1891"></img>	4.52	0.046	Gabpa (directAnnotation).	295	4951	2310022A10Rik;4833420G17Rik;9130401M01Rik;Abcf1;Abhd4;Acot7;Actr2;Adck1;Adcy7;Ahcy;Akap10;Anapc15;Anapc16;Arfgef1;Arhgap25;Arsb;Atg101;Atg12;Atp7a;Bad;BC003965;Bloc1s2;Bscl2;Btaf1;Btbd10;C330018D20Rik;Calu;Cbll1;Ccar2;Ccdc130;Ccm2;Cd247;Cd79b;Cd82;Cdk1;Cenpf;Chd7;Chmp1b;Clec7a;Clns1a;Clspn;Cltb;Cmtm6;Cnn2;Cnot10;Cnppd1;Coasy;Cog7;Cog8;Cops7a;Coq6;Crlf3;Csnk2b;Cyb561a3;Cyb5b;Cyfip2;Dcaf11;Dcun1d3;…	4.29	0.0409	1075	4969	0610010K14Rik;1110059E24Rik;1500011B03Rik;1600012H06Rik;2210016F16Rik;2310011J03Rik;2310057M21Rik;2510039O18Rik;2810002D19Rik;3110040N11Rik;8030462N17Rik;AB124611;Abcc4;Abcd3;Abhd17a;Abi2;Abr;Acaa2;Acss2;Adam17;Adgre5;Adgrg1;Adnp2;Adpgk;Adrm1;Adss;AI504432;Aip;Ak3;Akirin2;Aldh7a1;Aldoa;Alg10b;Alg11;Alkbh5;Alkbh6;Alox5ap;Ank;Anks1;Ap1b1;Ap1s2;Ap2s1;Apex2;Aplp2;App;Arap1;Arap2;Arf3;Arf4;Arf5;Arfip1…	8.91682e-06	1.71297e-05
cisbp__M0697	<img src="http://motifcollections.aertslab.org/v9/logos/cisbp__M0697.png" height="52" alt="cisbp__M0697"></img>	4.51	0.046	Ehf (directAnnotation).	231	3872	4833420G17Rik;Abcf1;Abhd4;Actr2;Adck1;Adcy7;Ahcy;Anapc15;Ano6;Ap2b1;Arhgap25;Arsb;Atg12;Atp7a;BC003965;Bscl2;Btbd10;Cadm1;Calu;Cbll1;Ccar2;Cd247;Cd82;Clec7a;Clns1a;Cltb;Cmtm6;Cnn2;Cnot10;Cnppd1;Cog7;Cog8;Cops7a;Coq6;Crlf3;Csnk2b;Ctnnd1;Cyb561a3;Cyb5b;Cyfip2;Dclre1b;Dcun1d3;Dda1;Ddx23;Ddx49;Dennd1c;Dhx8;Dlst;Dnajc2;Dok3;Dus3l;Edem1;Edem2;Ednrb;Egfl7;Eif3i;Eif3l;Epb41l2;Etv6;Evi2b;Exosc3;Fam174a;Fb…	3.56	0.0368	956	4904	0610010K14Rik;1110059E24Rik;1600012H06Rik;2210016F16Rik;2310011J03Rik;2310057M21Rik;2510039O18Rik;2810002D19Rik;5830428M24Rik;9930012K11Rik;AB124611;Abcc4;Abhd17a;Abi3;Abi3bp;Abr;Acaa1a;Acaa2;Ace;Acsl5;Adam17;Ahdc1;Aip;Ak3;Akirin2;Alas1;Aldoa;Alg10b;Alg11;Alg13;Alkbh5;Alkbh6;Alox5ap;Ankrd13a;Anks1;Anp32e;Anxa4;Ap1b1;Ap1s2;Ap2s1;Ap3s1;Apex2;Arap1;Arap2;Arf2;Arf4;Arf5;Arfip1;Arhgap31;Arhgap45;Arhga…	0.0725917	0.0854709
transfac_pro__M07415	<img src="http://motifcollections.aertslab.org/v9/logos/transfac_pro__M07415.png" height="52" alt="transfac_pro__M07415"></img>	4.51	0.046	Elf1 (directAnnotation).	231	3803	2310022A10Rik;4833420G17Rik;9130401M01Rik;Actr2;Adck1;Adcy7;Akap10;Anapc15;Anapc16;Angel2;Arhgap25;Atp7a;BC003965;Bloc1s2;Bscl2;Btaf1;Calu;Cbll1;Ccar2;Ccdc130;Ccm2;Ccpg1;Cd247;Chmp1b;Clns1a;Clspn;Cmtm6;Cnn2;Cnot10;Cnppd1;Coasy;Cog7;Cog8;Cops7a;Coq6;Csnk2b;Ctnnd1;Cyb561a3;Cyb5b;Dcun1d3;Dda1;Ddx23;Ddx46;Ddx49;Dennd1c;Dhx8;Dlst;Dnajc2;Dus3l;Edem1;Edem2;Egfl7;Eif3i;Eif3l;Eif4e;Etv6;Evi2b;Exosc3;Fam17…	3.82	0.0382	796	3600	1110059E24Rik;1600012H06Rik;1810037I17Rik;2210016F16Rik;2310011J03Rik;2310057M21Rik;2810002D19Rik;5830428M24Rik;9030025P20Rik;Abcc4;Abcd3;Abhd17a;Abi2;Abi3bp;Abr;Acaa1a;Acaa2;Ace;Acer3;Actr1b;Adam17;Adgre5;Adpgk;AI504432;Aip;Ak3;Akirin2;Aldoa;Alg10b;Alg11;Alkbh5;Ank;Ankrd13a;Anks1;Anxa1;Anxa4;Ap1b1;Ap1s2;Ap2s1;Aplp2;Arap1;Arf4;Arf5;Arfip1;Arhgap9;Arhgdia;Arhgdib;Arhgef1;Arl5b;Arl6ip4;Armc10;Arpc2…	5.43909e-06	1.07312e-05
transfac_pro__M01974	<img src="http://motifcollections.aertslab.org/v9/logos/transfac_pro__M01974.png" height="52" alt="transfac_pro__M01974"></img>	4.5	0.0459	Ehf (directAnnotation).	227	3776	2310022A10Rik;4833420G17Rik;Abcf1;Abhd4;Actr2;Adck1;Adcy7;Ahcy;Anapc15;Ap2b1;Arhgap25;Arid5b;Atp7a;BC003965;Bloc1s2;Cadm1;Calu;Cbll1;Ccar2;Ccdc130;Ccm2;Ccpg1;Cd247;Chd7;Clns1a;Cltb;Cmtm6;Cnn2;Cnot10;Coasy;Cog7;Cog8;Cops7a;Coq6;Csnk2b;Cyb561a3;Cyb5b;Cyfip2;Dbp;Dcaf11;Dcun1d3;Ddx23;Ddx49;Dennd1c;Dhx8;Dlst;Dnajb2;Dnajc2;Edem1;Edem2;Egfl7;Eif3i;Eif3l;Eif4e;Epb41l2;Etv6;Evi2b;Exosc3;Ext1;Fam174a;Fbxl6…	3.75	0.0378	328	1280	0610010K14Rik;1110059E24Rik;1600012H06Rik;2310057M21Rik;AB124611;Abhd17a;Abi3;Abr;Adam17;Ak3;Alg10b;Ank;Ap1b1;Ap1s2;Apex2;App;Arap1;Arf4;Arfip1;Arhgap31;Arhgap9;Arhgdia;Arhgef1;Arl5b;Armc10;Arpc2;Arpc3;Asb6;Atp5h;Atp5j;Atp6v1e1;Aurka;Bag1;Banf1;Bin3;C1qb;Cacybp;Camta1;Capzb;Ccdc28a;Ccl2;Ccnd3;Ccp110;Cd2bp2;Cd37;Cd68;Cdc123;Cdc6;Cdk13;Cdk5;Cdk7;Cebpz;Cep95;Chchd2;Chchd5;Cln3;Clta;Cltc;Coa5;Cope;Co…	1.06604e-52	2.59403e-51
cisbp__M0707	<img src="http://motifcollections.aertslab.org/v9/logos/cisbp__M0707.png" height="52" alt="cisbp__M0707"></img>	4.48	0.0458	Ets1 (directAnnotation).	181	2558	4833420G17Rik;Abcf1;Abhd4;Actr2;Adcy7;Anapc15;Ap2b1;Arhgap25;Atp7a;BC003965;Bscl2;Calu;Cbll1;Ccar2;Cd247;Cnn2;Cnot10;Cog7;Cog8;Cops7a;Coq6;Csnk2b;Cyb561a3;Cyb5b;Cyfip2;Dclre1b;Dcun1d3;Ddx49;Dennd1c;Dhx30;Dhx8;Dlst;Dnajc2;Dok3;Edem1;Edem2;Egfl7;Eif3i;Eif3l;Etv6;Evi2b;Exosc3;Fam174a;Fbxl6;Filip1l;Fmr1;Frrs1;Ftsj3;Fundc2;Fut8;Gba;Gcnt1;Gfm1;Gmfg;Gmip;Gnai3;Golph3;Gpr108;Hars;Hk3;Impa1;Incenp;Ing4;Ip…	3.61	0.0371	831	4004	0610010K14Rik;1110059E24Rik;1600012H06Rik;2210016F16Rik;2310011J03Rik;2310057M21Rik;2810002D19Rik;3110056K07Rik;8030462N17Rik;9030025P20Rik;9930012K11Rik;AB124611;Abcc4;Abhd17a;Abi2;Abi3;Abr;Acaa1a;Acsl5;Adam17;Ahdc1;Aip;Ak3;Akirin2;Alas1;Aldoa;Alg10b;Alg11;Alg13;Alkbh6;Alox5ap;Ank;Anks1;Anxa4;Ap1b1;Ap1s2;Ap2s1;Ap3s1;Apex2;Aplp2;Arap1;Arap2;Arf4;Arfip1;Arhgap31;Arhgap45;Arhgap9;Arhgdia;Arhgdib;Ar…	0.921113	0.921113
hocomoco__ELF1_MOUSE.H11MO.0.A	<img src="http://motifcollections.aertslab.org/v9/logos/hocomoco__ELF1_MOUSE.H11MO.0.A.png" height="52" alt="hocomoco__ELF1_MOUSE.H11MO.0.A"></img>	4.47	0.0457	Elf1 (directAnnotation).	268	4569	2310022A10Rik;4833420G17Rik;9130401M01Rik;Abcf1;Abhd4;Actr2;Adcy7;Ahcy;Anapc15;Anapc16;Arfgef1;Arhgap25;Arhgef10l;Arsb;Atg101;Atg12;Atp7a;BC003965;Bloc1s2;Bscl2;Btaf1;Btbd10;C330018D20Rik;Calu;Cbll1;Ccar2;Ccdc130;Ccm2;Cd247;Cd82;Chd7;Chmp1b;Clec7a;Clns1a;Clspn;Cltb;Cmtm6;Cnn2;Cnot10;Cnppd1;Cog7;Cog8;Copb1;Cops7a;Coq6;Crlf3;Csnk2b;Ctnnd1;Cyb561a3;Cyfip2;Dcun1d3;Dda1;Ddx23;Ddx49;Dennd1c;Dhx8;Diaph1…	3.96	0.039	1027	4873	0610010K14Rik;1110059E24Rik;1500011B03Rik;1600012H06Rik;2210016F16Rik;2310011J03Rik;2310057M21Rik;2510039O18Rik;2810002D19Rik;3110040N11Rik;5830428M24Rik;8030462N17Rik;AB124611;Abcc4;Abcd3;Abhd17a;Abi2;Abr;Abt1;Acaa2;Ace;Actb;Adam17;Adgre4;Adgre5;Adnp2;Adpgk;Adss;AI504432;Aip;Ak3;Akirin2;Alas1;Aldh7a1;Aldoa;Alg10b;Alg11;Alg13;Alkbh5;Alkbh6;Alox5ap;Ankrd13a;Anks1;Anxa4;Ap1b1;Ap1s2;Ap2s1;Ap3s1;Apex…	0.000928395	0.00127873
transfac_pro__M01993	<img src="http://motifcollections.aertslab.org/v9/logos/transfac_pro__M01993.png" height="52" alt="transfac_pro__M01993"></img>	4.47	0.0457	Etv6 (directAnnotation).	246	4245	4833420G17Rik;Abcf1;Abhd4;Acot7;Actr2;Adck1;Adcy7;Ahcy;Anapc15;Ano6;Ap2b1;Arhgap25;Arsb;Atp7a;Atxn7l2;BC003965;Bhlhe40;Bscl2;Btbd10;Cadm1;Calu;Cbll1;Ccar2;Cd247;Cd82;Chd7;Clns1a;Cltb;Cmtm6;Cnn2;Cnot10;Cnppd1;Cog7;Cog8;Copb1;Cops7a;Coq6;Csf2rb;Csnk2b;Ctnnd1;Cyb561a3;Cyb5b;Cyfip2;Dclre1b;Dcun1d3;Dda1;Ddx23;Ddx49;Dennd1c;Dhx30;Dhx8;Dlst;Dnajc2;Dok3;Dus3l;Edem1;Edem2;Ednrb;Egfl7;Ei24;Eif3i;Eif3l;Epb4…	3.73	0.0377	872	4263	0610010K14Rik;1110059E24Rik;1600012H06Rik;2210016F16Rik;2310057M21Rik;8030462N17Rik;9930012K11Rik;AB124611;Abcd3;Abhd17a;Abi3;Abi3bp;Abr;Acaa1a;Acaa2;Acap1;Actg1;Adam17;Adgre5;Adgrl1;Adpgk;Adss;Aip;Ak3;Akirin2;Aldoa;Alg10b;Alg11;Alox5ap;Ank;Ankrd13a;Anks1;Anxa4;Ap1b1;Ap1s2;Ap3s1;Apex2;App;Arap1;Arap2;Arf4;Arf5;Arfip1;Arhgap31;Arhgap45;Arhgap9;Arhgdia;Arhgef1;Arl1;Arl5b;Arl6ip4;Armc10;Arpc1b;Arpc2…	1.57455e-05	2.87356e-05
transfac_pro__M03791	<img src="http://motifcollections.aertslab.org/v9/logos/transfac_pro__M03791.png" height="52" alt="transfac_pro__M03791"></img>	4.46	0.0457	Gabpa (directAnnotation). Gabpb1 (inferredBy_Orthology).	164	2442	2310022A10Rik;4833420G17Rik;Actr2;Adcy7;Anapc15;Ap2b1;Arhgap25;Arid5b;Atp7a;BC003965;Btaf1;Calu;Cbll1;Ccar2;Cd247;Cd79b;Chd7;Clns1a;Cnn2;Cnot10;Cog8;Cops7a;Coq6;Csnk2b;Cyb561a3;Cyfip2;Dcun1d3;Ddx46;Ddx49;Dennd1c;Dhx30;Dhx8;Dlst;Dnajc2;Dph3;Edem2;Egfl7;Eif3i;Eif3l;Eif4e;Epb41l2;Evi2b;Exosc3;Fam174a;Fbxl6;Fmr1;Frrs1;Fundc2;Gba;Gcnt1;Gfm1;Gmip;Gnai3;Golph3;Gtf3c2;Hars;Hk3;Impa1;Incenp;Ing4;Ipo7;Isy1…	3.46	0.0362	543	2319	0610010K14Rik;1110059E24Rik;1600012H06Rik;2310011J03Rik;2310057M21Rik;2810002D19Rik;AB124611;Abi3;Abr;Adam17;Adgrg1;Adss;Aip;Ak3;Aldh7a1;Aldoa;Alg10b;Alg11;Alkbh6;Ap1b1;Ap1s2;Ap2s1;Apex2;Arap1;Arap2;Arf3;Arf4;Arfip1;Arhgap31;Arhgap45;Arhgap9;Arhgdia;Arhgdib;Arhgef1;Arl5b;Arl6ip4;Armc10;Arpc2;Arpc3;Asb6;Atf4;Atg3;Atp5e;Atp5h;Atp5j;Atp5l;Atp6v1e1;Bag1;Banf1;Baz1a;Bcl2a1a;Bcl2a1d;Bcl2l13;Bet1l;Bin3;…	3.8452e-05	6.84632e-05
homer__NRYTTCCGGH_Fli1	<img src="http://motifcollections.aertslab.org/v9/logos/homer__NRYTTCCGGH_Fli1.png" height="52" alt="homer__NRYTTCCGGH_Fli1"></img>	4.42	0.0454	Fli1 (directAnnotation).	280	4994	2310022A10Rik;4833420G17Rik;Abcf1;Abhd4;Actr2;Adck1;Adcy7;Ahcy;Akap10;Anapc15;Ankrd13c;Ap2b1;Arhgap25;Arid5b;Arsb;Atp7a;Bad;BC003965;Bscl2;Btaf1;Btbd10;C330018D20Rik;Cadm1;Calu;Cbll1;Ccar2;Ccnc;Cd247;Cd82;Chd7;Chmp2b;Clec7a;Clns1a;Cltb;Cnn2;Cnot10;Cnppd1;Cog7;Cog8;Copb1;Cops7a;Coq6;Csnk2b;Ctnnd1;Cyb561a3;Cyb5b;Cyfip2;Dclre1b;Dcun1d3;Dda1;Ddx23;Ddx46;Ddx49;Dennd1c;Dhx30;Dhx8;Dlst;Dnajc2;Dok3;Dph3;…	3.38	0.0358	757	3633	0610010K14Rik;1110059E24Rik;1600012H06Rik;2310011J03Rik;2310057M21Rik;8030462N17Rik;AB124611;Abcd3;Abhd17a;Abi3;Abi3bp;Abr;Acaa1a;Acsl5;Actg1;Adam17;Adgrl1;Adnp2;Aip;Akirin2;Alas1;Aldoa;Alg10b;Alg11;Alkbh6;Alox5ap;Ank;Anxa4;Ap1b1;Ap1s2;Ap3s1;Apex2;Aplp2;Arap1;Arap2;Arf4;Arf5;Arfip1;Arhgap31;Arhgap45;Arhgap9;Arhgdia;Arhgdib;Arhgef1;Arl5b;Arl6ip4;Arl6ip5;Armc10;Arpc2;Arpc3;Asb6;Atf4;Atp5b;Atp5e;Atp…	3.37687e-19	1.5407e-18
transfac_pro__M01167	<img src="http://motifcollections.aertslab.org/v9/logos/transfac_pro__M01167.png" height="52" alt="transfac_pro__M01167"></img>	4.4	0.0453	Elk4 (directAnnotation).	201	3053	2310022A10Rik;4833420G17Rik;9130401M01Rik;Abcf1;Abhd4;Actr2;Adck1;Akap10;Anapc15;Arl4a;Atg101;Atg12;Atp7a;BC003965;Bloc1s2;Bscl2;Btaf1;Calu;Cbll1;Ccar2;Ccdc130;Ccm2;Cenpf;Chd7;Chmp1b;Clns1a;Cmtm6;Cnn2;Cnot10;Coasy;Cog7;Cog8;Cops7a;Coq6;Csnk2b;Cyb561a3;Cyfip2;Dclre1b;Dcun1d3;Dda1;Ddx46;Ddx49;Dhx30;Dhx8;Dlst;Dnajc2;Dph3;Edem2;Egfl7;Eif3i;Eif3l;Evi2b;Exosc3;Ext1;Fam174a;Fbxl6;Filip1l;Fmr1;Frrs1;Ftsj…	3.62	0.0371	768	3268	0610010K14Rik;1110059E24Rik;1600012H06Rik;2210016F16Rik;2310011J03Rik;2310057M21Rik;2810002D19Rik;3110056K07Rik;9030025P20Rik;Abcc4;Abcd3;Abhd17a;Abi2;Abr;Acaa1a;Acadvl;Acer2;Adam17;Adrm1;Ahdc1;AI504432;Aip;Ak3;Akirin2;Aldh7a1;Alg10b;Alg11;Alkbh5;Ank;Anks1;Anxa1;Ap1b1;Ap1s2;Ap2s1;Ap3s1;Apex2;Aplp2;Arap1;Arap2;Arf3;Arf4;Arfip1;Arhgap45;Arhgap9;Arhgdia;Arhgef1;Arl5b;Arl6ip4;Armc10;Armcx1;Arpc2;Arpc…	0.00597837	0.00727369
cisbp__M0705	<img src="http://motifcollections.aertslab.org/v9/logos/cisbp__M0705.png" height="52" alt="cisbp__M0705"></img>	4.39	0.0452	Etv6 (directAnnotation).	270	4559	2310022A10Rik;4833420G17Rik;Abcf1;Abhd4;Actr2;Adck1;Adcy7;Ahcy;Anapc15;Ankrd13c;Arhgap25;Arid5b;Arsb;Atp7a;Atxn7l2;BC003965;Bhlhe40;Bscl2;Btaf1;C330018D20Rik;Calu;Cbll1;Ccar2;Ccdc130;Ccm2;Ccnc;Cd247;Cd82;Chd7;Chmp2b;Clns1a;Clspn;Cltb;Cmtm6;Cmtr1;Cnn2;Cnot10;Cnppd1;Coasy;Cog7;Cog8;Copb1;Cops7a;Coq6;Csnk2b;Cyb561a3;Cyb5b;Cyfip2;Dcaf11;Dclre1b;Dcun1d3;Dda1;Ddx23;Ddx49;Dennd1c;Dhx8;Diaph1;Dlst;Dnajc2…	3.56	0.0368	916	4616	0610010K14Rik;1110059E24Rik;1600012H06Rik;2210016F16Rik;2310011J03Rik;2310057M21Rik;2810002D19Rik;8030462N17Rik;9930012K11Rik;Aars2;AB124611;Abcc4;Abhd17a;Abi3;Abi3bp;Abr;Acaa1a;Acsl5;Actg1;Adam17;Adnp2;Aip;Ak3;Akirin2;Aldoa;Alg10b;Alg11;Alg13;Alkbh6;Alox5ap;Ankrd13a;Anks1;Anxa4;Ap1b1;Ap1s2;Ap2s1;Ap3s1;Apex2;Aplp2;Arap1;Arap2;Arf4;Arf5;Arfip1;Arhgap31;Arhgap45;Arhgap9;Arhgdia;Arhgdib;Arhgef1;Arl1…	1.09212e-07	2.49642e-07
transfac_pro__M01876	<img src="http://motifcollections.aertslab.org/v9/logos/transfac_pro__M01876.png" height="52" alt="transfac_pro__M01876"></img>	4.36	0.045	Gabpb1 (directAnnotation).	210	3562	2310022A10Rik;4833420G17Rik;Abcf1;Abhd4;Actr2;Adck1;Adcy7;Ahcy;Anapc15;Arhgap25;Atg101;Atp7a;BC003965;Bscl2;Btaf1;C330018D20Rik;Calu;Cbll1;Ccar2;Cd247;Cd82;Chd7;Chmp1b;Clec7a;Cltb;Cmtm6;Cnn2;Cnot10;Cnppd1;Cog8;Col14a1;Copb1;Cops7a;Coq6;Cyfip2;Dcun1d3;Ddx46;Dennd1c;Dhx30;Dhx8;Diaph1;Dlst;Dnajc2;Dok3;Dph3;Dpysl3;Dtx3;Edem1;Edem2;Egfl7;Eif3i;Eif3l;Eif4e;Epb41l2;Etv6;Evi2b;Fam174a;Fbxl6;Filip1l;Fmr1;…	3.2	0.0347	610	2747	0610010K14Rik;1110059E24Rik;1600012H06Rik;2310011J03Rik;2310057M21Rik;8030462N17Rik;AB124611;Abhd17a;Abi3;Abr;Acsl5;Adam17;Adgrg1;Adss;Ak3;Aldh7a1;Alkbh6;Alox5ap;Ank;Anks1;Ap1b1;Ap2s1;Apex2;Arap1;Arfip1;Arhgap31;Arhgap45;Arhgap9;Arhgdia;Arhgdib;Arhgef1;Arl5b;Arl6ip5;Arpc2;Arpc3;Asb6;Atp5e;Atp5h;Atp5j;Atp5l;Atp6v1a;Atp6v1e1;Atxn1;Atxn10;Banf1;Baz1a;Bbip1;Bbs9;Bcl2a1a;Bcl2a1d;Bcl2l13;Bcl3;Bet1l;Bin…	6.5223e-11	2.16422e-10
cisbp__M0706	<img src="http://motifcollections.aertslab.org/v9/logos/cisbp__M0706.png" height="52" alt="cisbp__M0706"></img>	4.21	0.044	Elf4 (directAnnotation).	278	4928	4833420G17Rik;Abcf1;Abhd2;Abhd4;Acot7;Actr2;Adck1;Adcy7;Ahcy;Anapc15;Anapc16;Ano6;Ap2b1;Arhgap25;Arsb;Atg12;Atp7a;B4galnt1;BC003965;Bhlhe40;Bscl2;Btbd10;Cadm1;Calu;Cbll1;Ccar2;Cd247;Cd82;Cdk6;Chd7;Chmp2b;Clns1a;Clspn;Cltb;Cmtm6;Cnn2;Cnot10;Cnppd1;Coasy;Cog7;Cog8;Copb1;Cops7a;Coq6;Cpox;Csnk2b;Ctnnd1;Cyb561a3;Cyb5b;Cyfip2;Dbp;Dclre1b;Dcun1d3;Dda1;Ddx23;Ddx49;Dennd1c;Dhx8;Dlst;Dnajc2;Dok3;Dpysl3;Ede…	3.29	0.0352	560	2485	0610010K14Rik;1110059E24Rik;2310057M21Rik;2510039O18Rik;AB124611;Abi3;Abr;Acaa1a;Acsl5;Actb;Actg1;Adam17;Aip;Ak3;Akirin2;Alg10b;Alg11;Ankrd13a;Anks1;Anxa4;Ap1b1;Ap1s2;Ap3s1;Apex2;Arap1;Arfip1;Arhgap31;Arhgap9;Arhgdia;Arhgdib;Arhgef1;Arl5b;Arl6ip4;Arl6ip5;Armc10;Arpc2;Arpc3;Atf3;Atp5h;Atp5j;Atp6v1e1;Atxn1;Babam1;Bag1;Banf1;Baz1a;Bbip1;Bcl2;Bcl2a1a;Bcl2a1d;Bcl2l13;Bcl3;Bet1l;Bin2;Bin3;Brwd3;Btbd1;B…	8.47688e-39	1.03135e-37
transfac_pro__M03832	<img src="http://motifcollections.aertslab.org/v9/logos/transfac_pro__M03832.png" height="52" alt="transfac_pro__M03832"></img>	4.16	0.0437	Elk3 (directAnnotation).	196	3345	2310022A10Rik;4833420G17Rik;Abcf1;Actr2;Adck1;Adcy7;Akap10;Anapc15;Arhgap25;Arid5b;Atp7a;BC003965;Btaf1;Btbd10;Calu;Cbll1;Ccar2;Ccdc130;Ccm2;Cd209a;Cd247;Cd82;Chd7;Chmp1b;Clec7a;Clns1a;Cltb;Cmtm6;Cnn2;Cnot10;Cnppd1;Cog8;Copb1;Cops7a;Coq6;Csnk2b;Cyb561a3;Cyfip2;Dcun1d3;Dda1;Ddx23;Ddx46;Ddx49;Dennd1c;Dhx30;Dhx8;Dlst;Dnajc2;Dph3;Edem1;Edem2;Egfl7;Eif3i;Eif3l;Epb41l2;Etv6;Evi2b;Fam174a;Fbxl6;Filip1l;…	3.5	0.0364	284	1085	0610010K14Rik;1600012H06Rik;Abhd17a;Abr;Adam17;Ak3;Anks1;Ap1b1;Ap1s2;Arap1;Arfip1;Arhgap9;Arhgdia;Arhgef1;Arl5b;Armc10;Arpc2;Arpc3;Asb6;Atp5j;Atp6v1a;Atp6v1e1;Aurka;Banf1;Bin3;Cacybp;Canx;Cast;Ccl2;Ccnd3;Ccp110;Cd200r1;Cd2bp2;Cd3e;Cd68;Cdc123;Cdk11b;Cdk13;Cdk7;Cdk9;Cebpz;Cep95;Chchd5;Cltc;Cox17;Cox5b;Cox8a;Crebrf;Crem;Cript;Crk;Csnk1g1;Cstf1;Dab2ip;Dalrd3;Dcaf13;Dcun1d5;Ddit3;Ddost;Dlg1;Dnajb4;Dn…	1.25964e-44	1.83908e-43
transfac_pro__M00655	<img src="http://motifcollections.aertslab.org/v9/logos/transfac_pro__M00655.png" height="52" alt="transfac_pro__M00655"></img>	4.11	0.0434	Etv4 (directAnnotation).	170	2886	2310022A10Rik;Actr2;Adcy7;Anapc15;Ano6;Arhgap25;Atp7a;Bad;BC003965;Bscl2;Btaf1;Btbd10;C330018D20Rik;Cbll1;Ccar2;Ccdc130;Ccm2;Ccpg1;Cd247;Clns1a;Cltb;Cmtm6;Cnn2;Cnot10;Cnppd1;Cog7;Cog8;Cops7a;Coq6;Ctnnd1;Cyb561a3;Cyb5b;Cyfip2;Ddx46;Dennd1c;Dhx30;Dhx8;Diaph1;Dlst;Dnajc2;Edem1;Edem2;Egfl7;Eif3i;Eif3l;Evi2b;Fam174a;Fbxl6;Filip1l;Frrs1;Ftsj3;Fut8;Gba;Gfm1;Gmfg;Gmip;Gnai3;Golph3;Gpr108;Hars;Hk3;Hps5;Im…	3.06	0.034	468	2143	0610010K14Rik;1600012H06Rik;8030462N17Rik;AB124611;Abhd17a;Abi3;Abr;Acaa1a;Acsl5;Adam17;Adnp2;AI504432;Ak3;Alkbh6;Ap1b1;Apex2;Arap1;Arf4;Arfip1;Arhgap31;Arhgap9;Arhgdia;Arhgdib;Arhgef1;Arl5b;Arl6ip4;Armc10;Arpc1b;Arpc2;Arpc3;Asb6;Atp5h;Atp5j;Atp6v1e1;Atxn10;Aurka;Babam1;Banf1;Baz1a;Bbip1;Bcl2a1a;Bcl2a1d;Bcl2l13;Bin2;Bin3;Bnip2;Bnip3l;Bola2;Bzw1;C1qa;C1qb;C1qc;Cacybp;Canx;Cbx3;Cbx8;Ccdc28a;Ccl12;C…	2.24485e-10	7.12495e-10
transfac_pro__M01163	<img src="http://motifcollections.aertslab.org/v9/logos/transfac_pro__M01163.png" height="52" alt="transfac_pro__M01163"></img>	3.99	0.0426	Elk1 (directAnnotation).	250	4487	4833420G17Rik;9130401M01Rik;Abcf1;Abhd4;Actr2;Adck1;Adcy7;Akap10;Alg9;Amn1;Anapc10;Anapc15;Anapc16;Arhgap25;Arid4b;Atg101;Atg12;Atp7a;Bad;Bhlhe40;Bloc1s2;Bscl2;Btaf1;Calu;Cbll1;Ccar2;Ccdc130;Ccm2;Ccnc;Cd209a;Cd247;Cdk16;Cdk6;Cdkn2aipnl;Cenpf;Chd7;Chmp1b;Cltb;Cmtr1;Cnot10;Cog7;Cog8;Cops7a;Coq6;Cpox;Csnk2b;Ctnnd1;Cyb561a3;Cyb5b;Cyfip2;Dcaf11;Dclre1b;Dcun1d3;Dda1;Ddx46;Ddx49;Dennd1c;Dhx30;Dhx8;Dlst;…	3.45	0.0361	787	3710	0610010K14Rik;1110059E24Rik;1600012H06Rik;2210016F16Rik;2310011J03Rik;2310057M21Rik;2810002D19Rik;9030025P20Rik;Abcd3;Abhd17a;Abi2;Abr;Acaa1a;Adam17;Adh5;AI504432;Aip;Ak3;Akirin2;Aldoa;Alox5ap;Anks1;Anxa1;Ap1b1;Ap1s2;Ap2s1;Apex2;Aplp2;Apoe;Arap1;Arf2;Arf4;Arf5;Arfip1;Arhgap45;Arhgap9;Arhgdia;Arhgdib;Arhgef1;Arl1;Arl5b;Arl6ip4;Armcx1;Arpc2;Arpc3;Asb6;Atf4;Atg3;Atp5e;Atp5h;Atp5j;Atp5l;Atp6v1a;Atp6v…	7.95777e-10	2.42049e-09
transfac_pro__M02745	<img src="http://motifcollections.aertslab.org/v9/logos/transfac_pro__M02745.png" height="52" alt="transfac_pro__M02745"></img>	3.97	0.0424	Ehf (directAnnotation).	272	4992	2310022A10Rik;Abcf1;Abhd4;Actr2;Adck1;Adcy7;Ahcy;Anapc15;Anapc16;Angel2;Ano6;Arhgap25;Arhgef10l;Arid5b;Arsb;Atg101;Atg12;Atp7a;B4galnt1;BC003965;Bhlhe40;Bscl2;Btaf1;Cadm1;Calu;Cbll1;Ccar2;Ccdc130;Ccpg1;Cd247;Cd82;Chd7;Chmp1b;Chmp2b;Clec7a;Clns1a;Cmtm6;Cnn2;Cnot10;Cog7;Cog8;Col14a1;Cops7a;Coq6;Cpox;Crlf3;Csnk2b;Ctnnd1;Cyb561a3;Cyb5b;Cyfip2;Dbp;Dcaf11;Dcun1d3;Dda1;Ddx23;Ddx49;Dennd1c;Dhx8;Dlst;Dnaj…	3.66	0.0373	725	3409	0610010K14Rik;1110059E24Rik;1600012H06Rik;2310057M21Rik;2510039O18Rik;2810002D19Rik;5830428M24Rik;AB124611;Abcc4;Abhd17a;Abi2;Abi3bp;Abr;Acaa2;Adam17;Aip;Ak3;Akirin2;Aldoa;Alg10b;Alkbh5;Alox5ap;Ankrd13a;Anks1;Anxa4;Ap1b1;Ap1s2;Ap2s1;Ap3s1;Aplp2;Arap1;Arf4;Arfip1;Arhgap31;Arhgap9;Arhgdia;Arhgdib;Arhgef1;Arl5b;Arpc1b;Arpc2;Arpc3;Asb6;Asb7;Atf6b;Atp5e;Atp5h;Atp5j;Atp6v1e1;Aurka;Babam1;Bag1;Banf1;Baz…	2.46414e-19	1.25075e-18
transfac_pro__M01980	<img src="http://motifcollections.aertslab.org/v9/logos/transfac_pro__M01980.png" height="52" alt="transfac_pro__M01980"></img>	3.94	0.0422	Elf5 (directAnnotation).	237	4182	2310022A10Rik;4833420G17Rik;Abcf1;Abhd4;Actr2;Adck1;Adcy7;Ahcy;Anapc15;Ap2b1;Arhgap25;Arid5b;Atp7a;BC003965;Bhlhe40;Cadm1;Cbll1;Ccar2;Ccdc130;Ccm2;Ccpg1;Cd247;Chd7;Clns1a;Cltb;Cmtm6;Cmtr1;Cnn2;Cnot10;Cnppd1;Coasy;Cog7;Cog8;Cops7a;Coq6;Csnk2b;Ctnnd1;Cyb561a3;Cyb5b;Cyfip2;Dbp;Dcaf11;Dcun1d3;Ddx23;Ddx49;Dennd1c;Dhx8;Dlst;Dnajb2;Dnajc2;Dock11;Edem1;Edem2;Egfl7;Eif3i;Eif3l;Eif4e;Epb41l2;Etv6;Evi2b;Fam…	3.75	0.0378	296	1193	0610010K14Rik;1110059E24Rik;2310057M21Rik;AB124611;Abhd17a;Abi3;Abr;Adam17;Ak3;Alg10b;Alg11;Ank;Anxa4;Ap1b1;Apex2;Arf4;Arfip1;Arhgap31;Arhgap45;Arhgap9;Arhgdia;Arhgef1;Arl5b;Armc10;Arpc2;Arpc3;Asb6;Atp5h;Atp5j;Atp6v1e1;Bag1;Banf1;Bin3;Blnk;C1qb;Cacybp;Camta1;Capzb;Ccdc28a;Ccl2;Ccnd3;Cd2bp2;Cd68;Cdc123;Cdk13;Cdk5;Cdk7;Cebpz;Cep95;Chchd2;Chchd5;Clta;Cltc;Coa5;Cope;Cox17;Cox5b;Cox6a1;Cox8a;Crebrf;Cr…	1.56279e-66	1.14084e-64
transfac_pro__M01660	<img src="http://motifcollections.aertslab.org/v9/logos/transfac_pro__M01660.png" height="52" alt="transfac_pro__M01660"></img>	3.84	0.0415	Gabpa (directAnnotation).	269	4914	2310022A10Rik;4833420G17Rik;Abcf1;Abhd4;Actr2;Adck1;Adcy7;Ahcy;Anapc15;Arfgef1;Arhgap25;Asap2;Atp7a;Bad;BC003965;Bscl2;Btaf1;Btbd10;C330018D20Rik;Calu;Cbll1;Ccar2;Ccdc130;Ccnc;Cd247;Cd79b;Cd82;Cdk6;Chd7;Clns1a;Cmtm6;Cnn2;Cnot10;Cnppd1;Cog7;Cog8;Copb1;Cops7a;Coq6;Csnk2b;Ctnnd1;Cyb561a3;Cyb5b;Cyfip2;Dcaf11;Ddx23;Ddx46;Ddx49;Dennd1c;Dhx30;Dhx8;Diaph1;Dnajc2;Dnajc9;Dph3;Dtx3;Dus3l;Edem1;Edem2;Ednrb;E…	3.18	0.0346	660	3048	0610010K14Rik;1110059E24Rik;1600012H06Rik;2310011J03Rik;2310057M21Rik;2510039O18Rik;2810002D19Rik;3110040N11Rik;8030462N17Rik;AB124611;Abhd17a;Abi3;Abr;Acaa1a;Ace;Acsl5;Adam17;Adamts6;Adgrg1;Adrm1;Adss;Aip;Ak3;Akap12;Akirin2;Aldh7a1;Aldoa;Alg10b;Alg11;Alkbh6;Anp32e;Ap1b1;Ap1s2;Ap3s1;Apex2;App;Arap1;Arap2;Arf3;Arf4;Arfip1;Arhgap31;Arhgap45;Arhgap9;Arhgdia;Arhgdib;Arhgef1;Arl5b;Arl6ip4;Armc10;Arpc1…	5.64089e-24	3.7435e-23
cisbp__M0704	<img src="http://motifcollections.aertslab.org/v9/logos/cisbp__M0704.png" height="52" alt="cisbp__M0704"></img>	3.83	0.0415	Elf5 (directAnnotation).	240	4517	4833420G17Rik;Abcf1;Abhd4;Actr2;Adck1;Adcy7;Ahcy;Anapc15;Ano6;Ap2b1;Arhgap25;Arsb;Atp7a;Atxn7l2;BC003965;Bhlhe40;Bscl2;Btbd10;Cadm1;Calu;Cbll1;Ccar2;Cd247;Cd82;Chd7;Chmp2b;Clec7a;Clns1a;Cltb;Cmtm6;Cnn2;Cnot10;Cnppd1;Cog7;Cog8;Copb1;Coq6;Crlf3;Csf2rb;Csnk2b;Ctnnd1;Cyb561a3;Cyb5b;Cyfip2;Dclre1b;Dcun1d3;Ddx23;Ddx49;Dennd1c;Dhx8;Dlst;Dnajc2;Dok3;Dus3l;Edem1;Edem2;Ednrb;Egfl7;Eif3i;Eif3l;Epb41l2;Erlin…	3.17	0.0346	872	4615	0610010K14Rik;1110059E24Rik;1600012H06Rik;2210016F16Rik;2310057M21Rik;2510039O18Rik;6820431F20Rik;9930012K11Rik;AB124611;Abcc4;Abhd17a;Abi3;Abi3bp;Abr;Acaa1a;Acaa2;Acsl5;Actg1;Adam17;Aip;Ak3;Akirin2;Alas1;Aldh6a1;Aldoa;Alg10b;Alg11;Alg13;Alkbh6;Alox5ap;Ankrd13a;Anks1;Anp32e;Anxa1;Anxa4;Ap1b1;Ap1s2;Ap2s1;Ap3s1;Apex2;Aplp2;Arap1;Arap2;Arf4;Arf5;Arfip1;Arhgap31;Arhgap45;Arhgap9;Arhgdia;Arhgdib;Arhge…	0.000107246	0.000177931
cisbp__M0689	<img src="http://motifcollections.aertslab.org/v9/logos/cisbp__M0689.png" height="52" alt="cisbp__M0689"></img>	3.72	0.0408	Etv3 (directAnnotation).	257	4503	4833420G17Rik;Abcf1;Abhd4;Actr2;Adck1;Adcy7;Ahcy;Anapc15;Ano6;Ap2b1;Arhgap25;Arid5b;Arsb;Atp7a;Bad;BC003965;Bhlhe40;Bscl2;Btbd10;Cadm1;Calu;Cbll1;Ccar2;Ccnc;Cd247;Chd7;Clec7a;Clns1a;Clspn;Cltb;Cnn2;Cnot10;Cnppd1;Cog7;Cog8;Copb1;Cops7a;Coq6;Csnk2b;Ctnnd1;Cyb561a3;Cyb5b;Cyfip2;Dclre1b;Dcun1d3;Dda1;Ddx23;Ddx49;Dennd1c;Dhx8;Dlst;Dok3;Dpysl3;Edem1;Edem2;Ednrb;Egfl7;Eif3i;Eif3l;Epb41l2;Epc1;Etv6;Evi2b;…	3.17	0.0346	958	4969	0610010K14Rik;1110059E24Rik;2210016F16Rik;2310011J03Rik;2310057M21Rik;2510039O18Rik;2810002D19Rik;8030462N17Rik;9930012K11Rik;AB124611;Abcc4;Abhd17a;Abi2;Abi3;Abi3bp;Abr;Acaa1a;Acsl5;Actg1;Actn1;Adam17;Adgrl1;Adnp2;Ago2;Ahdc1;Aip;Ak3;Akirin2;Alas1;Aldoa;Alg10b;Alg11;Alg13;Alkbh6;Alox5ap;Ank;Ankrd13a;Anks1;Anp32e;Anxa1;Anxa4;Ap1b1;Ap1s2;Ap2s1;Ap3s1;Apex2;Aplp2;Arap1;Arf4;Arf5;Arfip1;Arhgap31;Arhga…	0.000255786	0.000397284
transfac_pro__M01208	<img src="http://motifcollections.aertslab.org/v9/logos/transfac_pro__M01208.png" height="52" alt="transfac_pro__M01208"></img>	3.09	0.0366	Fli1 (directAnnotation).	183	3384	2310022A10Rik;4833420G17Rik;Actr2;Adcy7;Anapc15;Anapc16;Arhgap25;Arl4a;Asap2;Atg101;Atp7a;BC003965;Bscl2;Btaf1;C330018D20Rik;Calu;Cbll1;Ccar2;Ccdc130;Ccm2;Cd247;Cd82;Chmp1b;Clns1a;Clspn;Cmtm6;Cnn2;Cnot10;Cnppd1;Cog7;Cog8;Cops7a;Coq6;Csnk2b;Cyb561a3;Cyfip2;Dcun1d3;Dda1;Ddx46;Ddx49;Dhx30;Dhx8;Dlst;Dnajc2;Dph3;Dus3l;Edem1;Edem2;Egfl7;Eif3i;Eif3l;Evi2b;Fam174a;Fbxl6;Filip1l;Fmr1;Ftsj3;Gba;Gfm1;Gmfg;G…	3.6	0.037	401	1753	0610010K14Rik;1110032A03Rik;1600012H06Rik;3110056K07Rik;8030462N17Rik;Abhd17a;Abi3;Abr;Adam17;Adnp2;Ak3;Aldh7a1;Alg11;Alkbh6;Anks1;Ap1b1;Ap2s1;Arap1;Arf4;Arfip1;Arhgap31;Arhgap9;Arhgdia;Arhgdib;Arhgef1;Arl5b;Arl6ip4;Arpc3;Asb6;Atf6b;Atp5h;Atp5j;Atp6v1a;Atp6v1e1;Atxn10;Banf1;Baz1a;BC031181;Bcl2l13;Bet1l;Bin2;Bin3;Bnip2;Btbd1;Bud31;Canx;Capzb;Cast;Cbx8;Ccdc28a;Ccl4;Ccl6;Ccl9;Ccnd3;Ccp110;Ccrl2;Cd2b…	3.07202e-20	1.72506e-19
transfac_pro__M00492	<img src="http://motifcollections.aertslab.org/v9/logos/transfac_pro__M00492.png" height="52" alt="transfac_pro__M00492"></img>	3.03	0.0362	Stat1 (directAnnotation).	219	4049	4833420G17Rik;Abcf1;Abhd4;Actr2;Adck1;Ahcy;Anapc15;Ano6;Arhgap25;Arhgef10l;Arid4b;Atp7a;Atxn7l2;Bad;BC003965;Bhlhe40;Bscl2;Btaf1;C330018D20Rik;Calu;Cbll1;Ccar2;Ccdc130;Ccm2;Cd82;Cenpt;Chd7;Chic2;Chmp2b;Clns1a;Clspn;Cnn2;Cnot10;Cnppd1;Cntln;Cog7;Cog8;Cops7a;Coq6;Cpox;Csnk2b;Ctnnd1;Cyb561a3;Cyfip2;Dda1;Ddx49;Dhx8;Diaph1;Dlst;Dok3;Dph3;Dus3l;Edem1;Edem2;Egfl7;Ei24;Eif3i;Eif3l;Eif4e;Etv6;Evi2b;Fbxl6;…	3.11	0.0343	272	1070	0610010K14Rik;1110004F10Rik;8030462N17Rik;Abhd17a;Akirin2;Alkbh6;Alox5ap;Ankrd13a;Anxa4;Ap1b1;Ap2s1;Arfip1;Arhgdia;Arl5b;Arpc2;Arpc3;Asb6;Atp5j;Babam1;Bag1;Banf1;Baz1a;Bin3;Bola2;Btbd1;Btrc;Bub3;Camta1;Ccdc28a;Ccdc71l;Ccl4;Cd2bp2;Cdc123;Cdk13;Cdk7;Cdk9;Cebpz;Cfl1;Chchd5;Chd8;Chd9;Clec16a;Clpb;Clptm1l;Cltc;Cnot4;Coa5;Cope;Cox5b;Cox7c;Cox8a;Creb1;Crebrf;Crk;Csnk1g1;Ctnna1;Cuta;Dbndd2;Dcaf17;Ddx27;D…	2.46026e-61	8.97994e-60
(b) Summary Table of TFs NES difference, mean, mean of TFs.padj and -log10 transfer for Extended Fig6a.
TF	N(Freq)	MeanDiff	MeanpadjDiff	TransPadj(-log10)
Stat1	1	-0.08	8.9799365995731e-60	59.0467
Spib	1	1.53	4.51601605627417e-46	45.3452
Elf4	1	0.92	1.03135393846446e-37	36.9866
Gabpb1	1	1.16	2.16421891540716e-10	9.6647
Spic	1	1.3	3.83720577090325e-08	7.41598
Elk1	6	1	3.40731015791065e-06	5.46759
Etv6	2	0.785	1.44926156031859e-05	4.83885
Elf5	4	0.865	4.4482695747823e-05	4.35181
Elf2	2	1.18	0.000211294	3.67511
Elk3	5	1.034	0.000426128	3.37046
Elf1	3	0.706667	0.000429821	3.36671
Gm5454	1	1.39	0.000565118	3.24786
Etv5	2	1.24	0.00167324	2.77644
Elk4	4	1.17	0.00181849	2.74029
Ets2	1	1.45	0.00182841	2.73793
Etv2	1	1.26	0.00194055	2.71207
Etv4	3	1.31333	0.0116527	1.93357
Ehf	4	0.7575	0.0213677	1.67024
Fli1	5	0.772	0.0241701	1.61672
Elf3	2	1.125	0.0429194	1.36735
Etv3	2	0.84	0.0531028	1.27488
Erg	4	1.2925	0.0814852	1.08892
Gabpa	8	0.8975	0.0938998	1.02734
Fev	1	0.98	0.122725	0.911066
Etv1	2	1.265	0.143057	0.844492
Ets1	5	1.32	0.184237	0.734624
Erf	1	1.31	0.514399	0.2887

## Sheet: STable 5
Supplementary Table 5: Gene Ontology pathway enrichment for the significant DEGs enriched for SPIC binding motifs. Highlighted pathways were selected to plot.
ONTOLOGY	ID	Description	GeneRatio	BgRatio	pvalue	p.adjust	qvalue	geneID	Count
BP	GO:0022613	ribonucleoprotein complex biogenesis	16/196	406/28814	2.16514e-08	6.39366e-05	5.25559e-05	Isy1/Ngrn/Pak1ip1/Utp11/Clns1a/Srfbp1/Pdcd11/Snrnp200/Sf3a3/Lyar/Utp18/Exosc3/Rrp36/Chd7/Ftsj3/Isg20	16
BP	GO:0006914	autophagy	15/196	464/28814	7.59675e-07	0.000692476	0.000569216	Uba5/Gnai3/Ufc1/Mtor/Ubxn6/Phf23/Atg12/Gba/Rab8a/Zmpste24/Sec22b/Vcp/Arsb/Mtmr9/Vps4b	15
BP	GO:0061919	process utilizing autophagic mechanism	15/196	464/28814	7.59675e-07	0.000692476	0.000569216	Uba5/Gnai3/Ufc1/Mtor/Ubxn6/Phf23/Atg12/Gba/Rab8a/Zmpste24/Sec22b/Vcp/Arsb/Mtmr9/Vps4b	15
BP	GO:0042254	ribosome biogenesis	12/196	299/28814	1.09067e-06	0.000692476	0.000569216	Ngrn/Pak1ip1/Utp11/Srfbp1/Pdcd11/Lyar/Utp18/Exosc3/Rrp36/Chd7/Ftsj3/Isg20	12
BP	GO:0016072	rRNA metabolic process	11/196	248/28814	1.1725e-06	0.000692476	0.000569216	Utp11/Srfbp1/Pdcd11/Mtor/Lyar/Utp18/Exosc3/Rrp36/Chd7/Ftsj3/Isg20	11
BP	GO:0006364	rRNA processing	10/196	214/28814	2.27502e-06	0.00111969	0.000920387	Utp11/Srfbp1/Pdcd11/Lyar/Utp18/Exosc3/Rrp36/Chd7/Ftsj3/Isg20	10
BP	GO:0034470	ncRNA processing	13/196	393/28814	3.29921e-06	0.0013918	0.00114406	Pus3/Utp11/Srfbp1/Pdcd11/Lyar/Zmpste24/Utp18/Exosc3/Rrp36/Chd7/Ftsj3/Isg20/Urm1	13
BP	GO:0016236	macroautophagy	10/196	245/28814	7.54273e-06	0.00278421	0.00228862	Uba5/Gnai3/Ufc1/Mtor/Ubxn6/Phf23/Atg12/Gba/Sec22b/Vcp	10
BP	GO:0046916	cellular transition metal ion homeostasis	7/196	111/28814	1.13154e-05	0.00337889	0.00277745	Slc39a6/Cyb561a3/Tmem199/Nubp1/Frrs1/Slc39a7/Atp7a	7
BP	GO:0034976	response to endoplasmic reticulum stress	10/196	257/28814	1.14422e-05	0.00337889	0.00277745	Uba5/Trim25/Ufc1/Ptpn1/Ubxn6/Vcp/Txndc12/Pmaip1/Edem2/Edem1	10
BP	GO:2001020	regulation of response to DNA damage stimulus	10/196	262/28814	1.35198e-05	0.00362946	0.00298342	Actr2/Ccar2/Ing4/Xrcc4/Fmr1/Nsmce4a/Zmpste24/Thoc5/Pmaip1/Ppp4r3b	10
BP	GO:0008380	RNA splicing	12/196	404/28814	2.30573e-05	0.00525897	0.00432287	Isy1/Ppil3/Zc3h13/Dhx8/Ccar2/Clns1a/Snrnp27/Fmr1/Snrnp200/Sf3a3/Lsm1/Thoc5	12
BP	GO:0006397	mRNA processing	13/196	472/28814	2.31516e-05	0.00525897	0.00432287	Isy1/Ppil3/Zc3h13/Dhx8/Ccar2/Clns1a/Snrnp27/Fmr1/Pdcd11/Snrnp200/Sf3a3/Lsm1/Thoc5	13
BP	GO:0032984	protein-containing complex disassembly	9/196	239/28814	4.07332e-05	0.00831544	0.0068353	Mtrf1l/Dhx8/Smarcd2/Phf23/Atg12/Gba/Zmpste24/Vcp/Vps4b	9
BP	GO:0043161	proteasome-mediated ubiquitin-dependent protein catabolic process	12/196	430/28814	4.2239e-05	0.00831544	0.0068353	Ccar2/Trim25/Trib1/Trip4/Psmd14/Fbxl6/Gba/Vcp/Ogt/Edem2/Edem1/Ltn1	12
BP	GO:0055076	transition metal ion homeostasis	7/196	138/28814	4.62647e-05	0.00853873	0.00701885	Slc39a6/Cyb561a3/Tmem199/Nubp1/Frrs1/Slc39a7/Atp7a	7
BP	GO:0032509	endosome transport via multivesicular body sorting pathway	4/196	31/28814	5.65758e-05	0.00982755	0.00807825	Leprotl1/Ubxn6/Vcp/Vps4b	4
BP	GO:0007015	actin filament organization	12/196	458/28814	7.70966e-05	0.0121198	0.00996246	Cyfip2/Fer/Actr2/Arhgap25/Mtor/Nrp1/Plec/Tpm2/Gmfg/Myo1e/Myo1f/Phactr1	12
BP	GO:0006356	regulation of transcription by RNA polymerase I	4/196	34/28814	8.20673e-05	0.0121198	0.00996246	Mtor/Lyar/Zmpste24/Pdcd7	4
BP	GO:0048008	platelet-derived growth factor receptor signaling pathway	5/196	65/28814	8.20844e-05	0.0121198	0.00996246	Fer/Ptprj/Ptpn1/Nrp1/Myo1e	5
BP	GO:0071985	multivesicular body sorting pathway	4/196	35/28814	9.21656e-05	0.0129602	0.0106533	Leprotl1/Ubxn6/Vcp/Vps4b	4
BP	GO:0007584	response to nutrient	5/196	68/28814	0.000101898	0.0136776	0.011243	Mtor/Plec/Arsb/Ndor1/Ahcy	5
BP	GO:0031532	actin cytoskeleton reorganization	6/196	114/28814	0.000133052	0.0170828	0.014042	Fer/Ptpn1/Nrp1/Plec/Gmfg/Phactr1	6
BP	GO:0010591	regulation of lamellipodium assembly	4/196	40/28814	0.000156652	0.0187705	0.0154294	Fer/Actr2/Mtor/Atp7a	4
BP	GO:0042770	signal transduction in response to DNA damage	7/196	168/28814	0.000158911	0.0187705	0.0154294	Clspn/Taok3/Ccar2/Ing4/Zmpste24/Thoc5/Pmaip1	7
BP	GO:0050764	regulation of phagocytosis	6/196	119/28814	0.000168335	0.0189214	0.0155534	Ano6/Clec7a/Ptprj/Pros1/Cnn2/Lyar	6
BP	GO:0022411	cellular component disassembly	11/196	427/28814	0.00017765	0.0189214	0.0155534	Mtrf1l/Uba5/Dhx8/Smarcd2/Ufc1/Phf23/Atg12/Gba/Zmpste24/Vcp/Vps4b	11
BP	GO:0045862	positive regulation of proteolysis	10/196	357/28814	0.00017941	0.0189214	0.0155534	Cyfip2/Nlrc4/Bad/Fmr1/Trib1/Pdcd6/Gba/Vcp/Pmaip1/Ogt	10
BP	GO:0006919	activation of cysteine-type endopeptidase activity involved in apoptotic process	5/196	78/28814	0.000195343	0.0198914	0.0163507	Nlrc4/Bad/Pdcd6/Vcp/Pmaip1	5
BP	GO:0016572	histone phosphorylation	4/196	43/28814	0.000208197	0.0202481	0.016644	Fmr1/Incenp/Zmpste24/Ppp4r3b	4
BP	GO:0006091	generation of precursor metabolites and energy	11/196	436/28814	0.000212561	0.0202481	0.016644	Sdhaf2/Mtor/Plec/Gba/Vcp/Dlst/Sdhd/Ndor1/Hk3/Ogt/Atp7a	11
BP	GO:0042060	wound healing	10/196	374/28814	0.000260232	0.0240146	0.01974	Vps33b/Ano6/Clec7a/Ptprj/Ext1/Pros1/Mtor/Cnn2/Plec/Serping1	10
BP	GO:0061136	regulation of proteasomal protein catabolic process	7/196	184/28814	0.000277346	0.0248182	0.0204006	Ccar2/Fmr1/Trib1/Psmd14/Gba/Vcp/Ogt	7
BP	GO:0010906	regulation of glucose metabolic process	6/196	132/28814	0.000295293	0.0256471	0.0210819	Bad/Mtor/Zmpste24/Pmaip1/Ogt/Ppp4r3b	6
BP	GO:0007033	vacuole organization	7/196	187/28814	0.000305912	0.0258102	0.021216	Ext1/Tmem199/Mtor/Phf23/Atg12/Gba/Sec22b	7
BP	GO:0050766	positive regulation of phagocytosis	5/196	88/28814	0.000343163	0.0281489	0.0231384	Ano6/Clec7a/Ptprj/Pros1/Lyar	5
BP	GO:1902743	regulation of lamellipodium organization	4/196	50/28814	0.000374372	0.029879	0.0245605	Fer/Actr2/Mtor/Atp7a	4
BP	GO:0097202	activation of cysteine-type endopeptidase activity	3/196	22/28814	0.000433913	0.0329714	0.0271025	Cyfip2/Nlrc4/Bad	3
BP	GO:0006360	transcription by RNA polymerase I	4/196	52/28814	0.00043545	0.0329714	0.0271025	Mtor/Lyar/Zmpste24/Pdcd7	4
BP	GO:0048284	organelle fusion	6/196	145/28814	0.000487495	0.0359893	0.0295833	Vcpip1/Gnai3/Yipf5/Rab8a/Sec22b/Adck1	6
BP	GO:0071375	cellular response to peptide hormone stimulus	8/196	269/28814	0.000537503	0.0387133	0.0318224	Fer/Ptprj/Leprotl1/Ptpn1/Mbd5/Rab8a/Ptpre/Ogt	8
BP	GO:2001056	positive regulation of cysteine-type endopeptidase activity	6/196	149/28814	0.000562866	0.0395749	0.0325306	Cyfip2/Nlrc4/Bad/Pdcd6/Vcp/Pmaip1	6
BP	GO:2001022	positive regulation of response to DNA damage stimulus	6/196	150/28814	0.000583051	0.039591	0.0325438	Actr2/Ccar2/Ing4/Fmr1/Nsmce4a/Pmaip1	6
BP	GO:0001938	positive regulation of endothelial cell proliferation	5/196	99/28814	0.000589909	0.039591	0.0325438	Egfl7/Pik3cd/Pdcd6/Mtor/Pold4	5
BP	GO:0044839	cell cycle G2/M phase transition	6/196	151/28814	0.000603794	0.0396223	0.0325696	Clspn/Taok3/Ing4/Lmnb1/Fbxl6/Vps4b	6
BP	GO:0070646	protein modification by small protein removal	6/196	153/28814	0.000646994	0.0415342	0.0341412	Vcpip1/Psmd14/Otud7b/Tada3/Vcp/Cops7a	6
BP	GO:0030970	retrograde protein transport, ER to cytosol	3/196	26/28814	0.000718062	0.0416918	0.0342707	Vcp/Edem2/Edem1	3
BP	GO:1903513	endoplasmic reticulum to cytosol transport	3/196	26/28814	0.000718062	0.0416918	0.0342707	Vcp/Edem2/Edem1	3
BP	GO:0001933	negative regulation of protein phosphorylation	9/196	352/28814	0.000724774	0.0416918	0.0342707	Ptprj/Trib1/Mtor/Ptpn1/Plec/Gba/Sh3bp5/Ogt/Ppp4r3b	9
BP	GO:0022900	electron transport chain	5/196	104/28814	0.00073804	0.0416918	0.0342707	Sdhaf2/Plec/Gba/Sdhd/Ndor1	5
BP	GO:0050679	positive regulation of epithelial cell proliferation	7/196	217/28814	0.000742766	0.0416918	0.0342707	Egfl7/Bad/Pik3cd/Pdcd6/Mtor/Pold4/Atp7a	7
BP	GO:1903050	regulation of proteolysis involved in cellular protein catabolic process	7/196	217/28814	0.000742766	0.0416918	0.0342707	Ccar2/Fmr1/Trib1/Psmd14/Gba/Vcp/Ogt	7
BP	GO:0010506	regulation of autophagy	8/196	283/28814	0.000748278	0.0416918	0.0342707	Gnai3/Mtor/Phf23/Atg12/Rab8a/Zmpste24/Sec22b/Mtmr9	8
BP	GO:0016032	viral process	9/196	355/28814	0.000769529	0.0420818	0.0345913	Trim25/Bad/Fmr1/Eif3l/Nrp1/Atg12/Vcp/Vps4b/Isg20	9
BP	GO:0009314	response to radiation	10/196	431/28814	0.000783976	0.0420924	0.0346	Dcun1d3/Ccar2/Ext1/Xrcc4/Fmr1/Bhlhe40/Mtor/Fbxl6/Zmpste24/Pmaip1	10
BP	GO:0043434	response to peptide hormone	9/196	359/28814	0.000832683	0.0434819	0.0357421	Fer/Ptprj/Leprotl1/Mtor/Ptpn1/Mbd5/Rab8a/Ptpre/Ogt	9
BP	GO:0036503	ERAD pathway	5/196	107/28814	0.000839305	0.0434819	0.0357421	Trim25/Ubxn6/Vcp/Edem2/Edem1	5
BP	GO:0045333	cellular respiration	7/196	223/28814	0.000871269	0.043626	0.0358606	Sdhaf2/Plec/Gba/Vcp/Dlst/Sdhd/Atp7a	7
BP	GO:0051894	positive regulation of focal adhesion assembly	3/196	28/28814	0.000895757	0.043626	0.0358606	Ptprj/Nrp1/Lims1	3
BP	GO:0061025	membrane fusion	6/196	163/28814	0.000900125	0.043626	0.0358606	Vps33b/Vcpip1/Gnai3/Yipf5/Rab8a/Sec22b	6
BP	GO:0030099	myeloid cell differentiation	10/196	439/28814	0.00090118	0.043626	0.0358606	Vps33b/Uba5/Klf13/Trib1/Mtor/Evi2b/Gba/Lyar/Thoc5/Ostm1	10
BP	GO:0044262	cellular carbohydrate metabolic process	8/196	293/28814	0.000936092	0.0444799	0.0365625	Ext1/Bad/Mtor/Zmpste24/Pmaip1/Ogt/Ppp4r3b/Ndst2	8
BP	GO:0010675	regulation of cellular carbohydrate metabolic process	6/196	165/28814	0.000958804	0.0444799	0.0365625	Bad/Mtor/Zmpste24/Pmaip1/Ogt/Ppp4r3b	6
BP	GO:1902749	regulation of cell cycle G2/M phase transition	5/196	111/28814	0.00099	0.0444799	0.0365625	Clspn/Taok3/Ing4/Lmnb1/Vps4b	5
BP	GO:0016197	endosomal transport	7/196	228/28814	0.00099123	0.0444799	0.0365625	Leprotl1/Vps52/Ubxn6/Rab8a/Vcp/Dennd1c/Vps4b	7
BP	GO:0010592	positive regulation of lamellipodium assembly	3/196	29/28814	0.000994133	0.0444799	0.0365625	Actr2/Mtor/Atp7a	3
BP	GO:1903008	organelle disassembly	5/196	112/28814	0.00103062	0.0454242	0.0373388	Uba5/Ufc1/Atg12/Gba/Vcp	5
BP	GO:0090174	organelle membrane fusion	5/196	113/28814	0.00107247	0.0465158	0.038236	Vcpip1/Gnai3/Yipf5/Rab8a/Sec22b	5
BP	GO:0016556	mRNA modification	3/196	30/28814	0.00109909	0.0465158	0.038236	Pus3/Zc3h13/Cbll1	3
BP	GO:0010950	positive regulation of endopeptidase activity	6/196	170/28814	0.0011184	0.0465158	0.038236	Cyfip2/Nlrc4/Bad/Pdcd6/Vcp/Pmaip1	6
BP	GO:0071826	ribonucleoprotein complex subunit organization	6/196	170/28814	0.0011184	0.0465158	0.038236	Isy1/Dhx8/Clns1a/Snrnp200/Sf3a3/Vcp	6
BP	GO:0120034	positive regulation of plasma membrane bounded cell projection assembly	5/196	115/28814	0.00115992	0.0475729	0.0391049	Actr2/Fmr1/Mtor/Nrp1/Atp7a	5
BP	GO:0010720	positive regulation of cell development	9/196	378/28814	0.00119296	0.048109	0.0395456	Rfx3/Actr2/Xrcc4/Bad/Fmr1/Trib1/Mtor/Nrp1/Lims1	9
BP	GO:0016241	regulation of macroautophagy	5/196	116/28814	0.00120558	0.048109	0.0395456	Gnai3/Mtor/Phf23/Atg12/Sec22b	5
BP	GO:1903034	regulation of response to wounding	6/196	174/28814	0.00126012	0.0493863	0.0405956	Ano6/Clec7a/Pros1/Mtor/Atp7a/Serping1	6
BP	GO:0006879	cellular iron ion homeostasis	4/196	69/28814	0.00127103	0.0493863	0.0405956	Cyb561a3/Tmem199/Nubp1/Frrs1	4
BP	GO:0016242	negative regulation of macroautophagy	3/196	32/28814	0.00132939	0.0498059	0.0409405	Mtor/Phf23/Sec22b	3
BP	GO:0070536	protein K63-linked deubiquitination	3/196	32/28814	0.00132939	0.0498059	0.0409405	Psmd14/Otud7b/Vcp	3
BP	GO:2000116	regulation of cysteine-type endopeptidase activity	7/196	240/28814	0.00133243	0.0498059	0.0409405	Cyfip2/Nlrc4/Bad/Pdcd6/Vcp/Pmaip1/Rps6ka1	7
CC	GO:0030135	coated vesicle	10/194	200/28739	1.15307e-06	0.000426637	0.000348349	Vps33b/Ap2b1/Pdcd6/Tmem199/Yipf5/Rab8a/Sec22b/Cltb/Atp7a/Myo1e	10
CC	GO:0030684	preribosome	6/194	80/28739	1.73782e-05	0.00321496	0.00262502	Utp11/Srfbp1/Pdcd11/Utp18/Rrp36/Ftsj3	6
CC	GO:0030136	clathrin-coated vesicle	6/194	114/28739	0.000127594	0.0148113	0.0120934	Vps33b/Ap2b1/Rab8a/Cltb/Atp7a/Myo1e	6
CC	GO:0010369	chromocenter	3/194	17/28739	0.000192077	0.0148113	0.0120934	Fmr1/Incenp/Mbd5	3
CC	GO:0120114	Sm-like protein family complex	5/194	79/28739	0.000200152	0.0148113	0.0120934	Clns1a/Fmr1/Snrnp200/Sf3a3/Lsm1	5
CC	GO:0030662	coated vesicle membrane	5/194	84/28739	0.000266813	0.0164535	0.0134343	Ap2b1/Pdcd6/Tmem199/Sec22b/Cltb	5
CC	GO:0005798	Golgi-associated vesicle	5/194	89/28739	0.000349114	0.0184532	0.015067	Tmem199/Rab8a/Sec22b/Cltb/Atp7a	5
CC	GO:0071013	catalytic step 2 spliceosome	5/194	96/28739	0.000494926	0.0220101	0.0179713	Isy1/Ppil3/Dhx8/Snrnp200/Sf3a3	5
CC	GO:0005681	spliceosomal complex	7/194	208/28739	0.000552841	0.0220101	0.0179713	Isy1/Ppil3/Dhx8/Clns1a/Snrnp200/Sf3a3/Pdcd7	7
CC	GO:0005819	spindle	9/194	345/28739	0.000594868	0.0220101	0.0179713	Ngrn/Trat1/Ccar2/Incenp/Tada3/Tubgcp4/Vps4b/Rae1/Rps6ka1	9
CC	GO:0030686	90S preribosome	3/194	28/28739	0.000876147	0.0294704	0.0240626	Srfbp1/Utp18/Rrp36	3
CC	GO:0030140	trans-Golgi network transport vesicle	3/194	30/28739	0.00107511	0.0331492	0.0270664	Rab8a/Cltb/Atp7a	3
MF	GO:0045182	translation regulator activity	7/189	155/28275	8.62398e-05	0.0188317	0.0168676	Mtrf1l/Fmr1/Eif3l/Gfm1/Mtor/Eif3i/Abcf1	7
MF	GO:0140030	modification-dependent protein binding	8/189	209/28275	8.63841e-05	0.0188317	0.0168676	Thap7/Ubl7/Ing4/Fmr1/Dnajc2/Otud7b/Vcp/Tnip2	8
MF	GO:0016504	peptidase activator activity	4/189	43/28275	0.00019464	0.0280549	0.0251288	Nlrc4/Bad/Psmd14/Vcp	4
MF	GO:0019903	protein phosphatase binding	7/189	185/28275	0.000257384	0.0280549	0.0251288	Fer/Bad/Fmr1/Ptpn1/Vcp/Mtmr9/Phactr1	7

## Sheet: STable 6
Supplementary Table 6: Gene list for significant and nonsignificant DEGs overlaping with GWAS relating to atherosclerotic cardiovascular disease (ASCVD). (https://www.ebi.ac.uk/gwas/search?query=atherosclerosis)
Non-DEGs* applied the cut-off threshold are padj > 0.1 and absolute log2FoldChange < 1
sig-DEGs (N=209)	Nonsig-DEGs* (N=831)
2310022A10Rik	1110004F10Rik
2510009E07Rik	2310039H08Rik
3110082I17Rik	2310057M21Rik
Abhd2	3110001I22Rik
Abhd4	4933427D14Rik		2-sample test for equality of proportions with continuity correction
Aco2	7SK		data: c(210, 831) out of c(746, 3461)
Acot7	AB124611		X-squared = 5.0785, df = 1, p-value = 0.01211
Actr2	Abca7		alternative hypothesis: greater
Adck1	Abcb1b		95 percent confidence interval:
Agmo	Abcc1		0.009678056 1.000000000
Ahcy	Abcg3		sample estimates:
Anapc10	Abhd15		prop 1 prop 2
Antxr2	Abi2		0.2801609 0.2401040
Apoc2	Abi3
Arsb	Abi3bp
Asap2	Abr
Atxn7l2	Acaa1a
Cadm1	Acaa2
Ccm2	Acad11
Ccpg1	Acads
Cd300ld3	Acadvl
Cdk1	Acer2
Cdk6	Acer3
Cep170	Actb
Chchd1	Adam17
Chd7	Adamts6
Chic2	Adcy5
Cmtm6	Adh5
Cmtr1	Adrb1
Cnn2	Ago2
Cnpy4	Agpat5
Cntln	Ahdc1
Coasy	Aida
Col14a1	Aip
Copb1	Akap12
Cpox	Alas1
Creld2	Aldh2
Crlf3	Alg10b
Csf2rb	Alkbh5
Ctnnd1	Alox5ap
Cul4a	Als2cl
Cyb5b	Ank
Cyfip2	Ankrd28
Dclre1b	Ankrd50
Dhodh	Ankrd6
Dhx58	Anks1
Dip2c	Ap1b1
Dipk1a	Ap2s1
Dok3	Apoe
Dop1b	Arap2
Edem1	Arf2
Edem2	Arfgap3
Egfl7	Arhgap45
Eif4e	Arid2
Epb41l2	Arl5b
Ercc6	Armh3
Erlin1	Arntl
Etv6	Arpc1b
Ext1	As3mt
Fads1	Asf1a
Fam193a	Asph
Fam50a	Atf3
Fdx2	Atf6b
Fer	Atp10d
Fez2	Atp1b1
Filip1l	Atp1b3
Fkbp4	Atp2b1
Fnbp4	Atp5j
Fndc3a	Atp6v1a
Fundc2	Atp6v1b2
Fut8	Atxn1
Gcnt1	Atxn7
Gem	Auh
Gfm1	Auts2
Gm9733	Axl
Gmip	Azin1
Gnai3	Bag1
Golga4	Banp
Gtf3c2	Baz1a
Guk1	Bcl2
H2-Ob	Bcl3
Hvcn1	Borcs7
Incenp	Borcs8
Itga9	Bpgm
Iws1	Brdt
Kat2a	Brf1
Klf13	Brk1
Kpna1	Cab39l
Lactb	Cabin1
Lims1	Cables1
Lpcat2	Calcrl
Lrrc40	Camta1
Lsm4	Canx
Mad2l2	Capn3
Map3k20	Caprin1
Marchf1	Capza2
Mat2a	Carm1
Mbd5	Cbx8
Med19	Ccdc71l
Med31	Ccn3
Mga	Ccnd1
Micu2	Ccnd3
Milr1	Ccnl1
Mrps22	Cct4
Mtmr9	Cd2bp2
Myh11	Cd300ld
Myo1e	Cd300lf
Nadk	Cd302
Nde1	Cd34
Ndst2	Cd3e
Nfatc1	Cd63
Nfkb1	Cdc123
Nr1d2	Cdc37
Nrp1	Cdc5l
Nsd3	Cdh13
Osbpl1a	Cdk11b
Ostm1	Cdk2ap1
Otud7b	Cdkn1a
Parp8	Cdyl2
Pde4a	Cebpa
Phactr1	Celf2
Plcg1	Cenpp
Plec	Cep120
Plin3	Cep57l1
Plpp2	Cep68
Plrg1	Cep95
Plxdc2	Cers4
Plxnb2	Cfdp1
Pmaip1	Cfl1
Polb	Chchd2
Pop4	Chd6
Prag1	Chd9
Prep	Chp1
Prkag1	Cited2
Ptprj	Ckb
Pus3	Clcn6
Pwp1	Clec10a
Qrich1	Clec16a
Rap2a	Clic4
Rapgef6	Clpb
Rasal3	Cmc1
Rbbp8	Cnih4
Rdh14	Cnot3
Rela	Cnot4
Rest	Cnpy2
Ric8b	Col1a2
Rin3	Col4a1
Rmi1	Col5a1
Rnf146	Col5a2
Rpa1	Col6a1
Rps6ka1	Col6a3
Rras	Colgalt1
Rras2	Commd7
Rrp7a	Comt
Sarnp	Cope
Scd2	Coq2
Sell	Coro7
Sf3a3	Cotl1
Sh2d1b1	Cox16
Sh3pxd2b	Cox18
Sik3	Cox7a2l
Skiv2l	Creb3
Slc26a11	Creb3l2
Slc2a6	Crebrf
Slc35e4	Cript
Slc37a4	Crk
Slc39a11	Cryab
Slc44a2	Crybg1
Snx29	Csk
Sort1	Csnk1a1
Srfbp1	Csnk1g1
Srrt	Cst3
Stag1	Ctbp2
Stard3	Ctsb
Stat1	Ctss
Stk3	Cuta
Stub1	Cux1
Stx2	Cwc15
Sun2	Cwc27
Tanc2	Cxcr4
Tars2	Cxxc1
Tecpr1	Cyb5r3
Terf2	Cyfip1
Tgoln1	Cyp4v3
Thoc5	Cystm1
Tm2d1	Dab2ip
Tmem199	Daglb
Tmem273	Dapp1
Tmem51	Dbf4
Tmx2	Dcakd
Tnfsf13b	Dcps
Tns1	Dcun1d5
Tomm22	Ddx5
Tpk1	Degs1
Trib1	Dennd4c
Trp53	Dennd5b
Tspan5	Denr
Ube2z	Dhrs1
Ubr4	Dhx15
Uqcc1	Diaph3
Uqcc2	Dlg1
Vps33b	Dnah8
Vps45	Dnase1l1
Wdfy4	Dnm2
Wdr20	Dnmbp
Xrcc4	Dnmt1
Yipf5	Dock10
Zfp106	Dot1l
Zmym5	Dph1
Zxdc	Dph5
	Dstn
	Dtl
	Dtx3l
	Dus2
	Dusp1
	Dusp6
	Dym
	Dync2h1
	Dynlrb1
	Dzip1
	Ebf1
	Echs1
	Edem3
	Egr2
	Ehbp1l1
	Eif2b2
	Eif2b4
	Eif3g
	Eif3h
	Eif3j1
	Eif4a2
	Eipr1
	Eln
	Emg1
	Eml5
	Eny2
	Epas1
	Ercc8
	Ergic3
	Etv1
	Exog
	F13a1
	Fam102a
	Fam220a
	Fam53b
	Fam76b
	Fam89b
	Fas
	Fastkd2
	Fcgr2b
	Fcgr3
	Fcgrt
	Fcho1
	Fcho2
	Fchsd2
	Fgr
	Fli1
	Fn1
	Fndc3b
	Fosl2
	Foxn3
	Foxo3
	Foxp1
	Frmd4a
	Fxr1
	Gadd45g
	Galnt1
	Galnt4
	Galnt6
	Gas6
	Gatd1
	Gcnt3
	Gdi2
	Ggct
	Gimap4
	Glce
	Glul
	Gm22567
	Gm5150
	Gmppb
	Gnb2
	Golm2
	Gorab
	Gosr2
	Got1
	Gpatch2
	Gpcpd1
	Gpr160
	Gpx4
	Gsk3b
	Gsn
	Gstm2
	Gtf2e2
	Gtf2i
	H2-DMa
	H2bc4
	H3f3a
	H3f3b
	Hacd2
	Hck
	Hddc2
	Heatr3
	Herpud1
	Hip1r
	Hira
	Hmbox1
	Hmgn1
	Hmgn3
	Hmox1
	Hnrnpm
	Hpcal1
	Hsd17b11
	Hsd17b12
	Hsp90aa1
	Hspa1a
	Hspa1b
	Hspa4
	Htatip2
	Icam1
	Icmt
	Id2
	Idh2
	Ier2
	Ier5
	Ifi213
	Ifi35
	Ifrd1
	Ift20
	Igf1r
	Igfbp7
	Ikbip
	Ikzf1
	Il16
	Il2rb
	Impa2
	Inpp5a
	Inpp5d
	Inpp5e
	Insr
	Ip6k1
	Iqcg
	Irf1
	Itch
	Itga1
	Itih4
	Itsn1
	Itsn2
	Jmjd1c
	Jup
	Kbtbd8
	Kcna3
	Kctd6
	Kif3a
	Kifbp
	Klf2
	Klf3
	Klf9
	Klhl21
	Klhl42
	Kras
	Kri1
	Lama5
	Ldb1
	Ldlrad3
	Lemd2
	Letm2
	Lig3
	Litaf
	Llgl1
	Lman1
	Lmo4
	Lpl
	Lpxn
	Lrig1
	Lrpap1
	Lrrc1
	Lrrc8c
	Lrrfip1
	Lsm3
	Lsp1
	Ly75
	Lyn
	Lysmd3
	M6pr
	Macf1
	Maff
	Maml1
	Man1a
	Man2b1
	Map1s
	Map2k3
	Map3k7
	Map4
	Map7d1
	Marf1
	Mast4
	Mat2b
	Mbnl1
	Mbp
	Mcl1
	Mcoln1
	Mcub
	Med13
	Memo1
	Mertk
	Met
	Metazoa_SRP
	Mfap1b
	Mfge8
	Mgl2
	Mif
	Mlx
	Mospd3
	Mre11a
	Mrpl11
	Mrpl14
	Mrpl17
	Mrpl22
	Mrpl33
	Mrpl37
	Mrpl4
	Mrps18a
	Ms4a4b
	Ms4a4c
	Ms4a6b
	Ms4a6c
	Ms4a6d
	Msi2
	Msl2
	Mt1
	Mthfs
	Mtx1
	Mvk
	Mycbp2
	Myl12a
	Mylip
	Myo10
	Myo1g
	N4bp2l1
	Naca
	Nap1l1
	Nap1l4
	Ncam1
	Ncl
	Ndrg2
	Ndufb1
	Ndufb10
	Ndufs5
	Nelfe
	Neurl3
	Nfat5
	Nfe2l2
	Nfib
	Nfic
	Nfkbia
	Nfu1
	Nin
	Nipal1
	Nln
	Nmt1
	Nod1
	Nop58
	Npepps
	Npnt
	Nr1h2
	Nr2c1
	Nr2c2ap
	Nr3c1
	Nrbf2
	Nrbp1
	Nt5c2
	Ntan1
	Ntmt1
	Nub1
	Nudcd1
	Nudcd3
	Nufip2
	Nutf2
	Nutf2-ps1
	Nvl
	Oaz2
	Osm
	Oxr1
	Pabpc4
	Pafah1b2
	Paip2b
	Pakap
	Papola
	Parp1
	Patj
	Pcdh7
	Pcnx3
	Pdcd2l
	Pdcd5
	Pde10a
	Pdia3
	Pdia6
	Pdlim7
	Pdpr
	Pdzd2
	Peli2
	Pes1
	Pgpep1
	Phb
	Phc1
	Phf2
	Phlda1
	Phospho2
	Picalm
	Pid1
	Pigu
	Pik3ap1
	Pik3cg
	Pim3
	Pinx1
	Pip4k2a
	Pip4k2b
	Pirb
	Pkig
	Pknox1
	Pla2g12a
	Pla2g7
	Plaur
	Plcb1
	Plcb4
	Plek
	Plekha3
	Plekhg1
	Plekhg5
	Plekho1
	Plin2
	Plk2
	Pno1
	Pnpla2
	Poc5
	Pogz
	Polr2d
	Polr2m
	Pon2
	Pon3
	Pou2f1
	Ppard
	Ppcdc
	Ppia
	Ppil2
	Ppp1r21
	Ppp1r3b
	Ppp3r1
	Ppp6c
	Ppp6r2
	Ppp6r3
	Ppt2
	Prkar2a
	Prkar2b
	Prkd3
	Prodh
	Prpf31
	Psap
	Psma5
	Psmb3
	Psmb6
	Psmc3
	Psmg4
	Ptch1
	Ptdss1
	Ptpro
	Pum2
	Purb
	R3hcc1l
	Rab19
	Rab21
	Rab22a
	Rab3il1
	Rab5c
	Rabgap1
	Rabggta
	Rac1
	Rai1
	Ralbp1
	Rbbp6
	Rbck1
	Rbks
	Rbl2
	Rbm17
	Rbm25
	Rbmx
	Rbp1
	Rbpms
	Rcn3
	Rdx
	Relb
	Reps1
	Resf1
	Rfc3
	Rgl1
	Rgs10
	Rgs19
	Rgs2
	Rhoa
	Rnaseh2c
	Rnf10
	Rnf130
	Rnf185
	Rnf214
	Rnf220
	Rnf5
	Rock1
	Rock2
	Rpl22
	Rpl29
	Rpl30
	Rpl34
	Rpl35a
	Rpl6
	Rps12
	Rps15
	Rps2
	Rps6
	Rps7
	Rps9
	Rrbp1
	Rsl24d1
	Rsrp1
	Rufy1
	Sacs
	Samm50
	Samsn1
	Sap130
	Scaf4
	Scai
	Scarb1
	Scarb2
	Scmh1
	Scoc
	Sdcbp
	Sdccag8
	Sec23a
	Sec62
	Sema4a
	Senp1
	Senp2
	Serbp1
	Serhl
	Serpinb6a
	Sesn1
	Sf3a2
	Sfmbt1
	Sft2d2
	Sft2d3
	Sgms1
	Sidt2
	Sirpb1c
	Skap1
	Skp2
	Slc22a17
	Slc25a17
	Slc25a27
	Slc25a37
	Slc28a2b
	Slc33a1
	Slc35b1
	Slc38a2
	Smarca4
	Smarcad1
	Smim13
	Smim14
	Smim20
	Smim8
	Smoc1
	Smox
	Snrnp70
	Snrpd1
	Snx20
	Snx5
	Sod3
	Sp4
	Spata13
	Specc1l
	Spg11
	Spg7
	Spi1
	Spon1
	Spry1
	Sptbn1
	Srd5a3
	Srp9
	Srr
	Srrm1
	Ss18
	Ssh1
	St3gal4
	St8sia1
	Stab1
	Stard4
	Stard7
	Stimate
	Stn1
	Stt3b
	Stx16
	Stxbp3
	Sub1
	Sucla2
	Suclg1
	Sufu
	Sugp1
	Sumo1
	Supt16
	Syk
	Sympk
	Synpo2
	Tab1
	Taf13
	Taf15
	Tagln
	Tango2
	Tap2
	Tbc1d1
	Tbc1d5
	Tbxas1
	Tcf7l2
	Tcta
	Tdrp
	Tec
	Ten1
	Tes
	Tgds
	Tgfbr3
	Tgif1
	Tgm2
	Thada
	Thrap3
	Thumpd2
	Tia1
	Timp2
	Tiparp
	Tkt
	Tle3
	Tlk2
	Tmcc3
	Tmed10
	Tmed4
	Tmem108
	Tmem123
	Tmem131
	Tmem165
	Tmem170b
	Tmem184c
	Tmem229b
	Tmem258
	Tmem70
	Tmem97
	Tmpo
	Tnf
	Tnfaip2
	Tnfaip3
	Tnfaip8
	Tnfsf12
	Tnfsf13
	Tnik
	Tnip1
	Tnrc6b
	Tns2
	Tomm40
	Tpd52
	Traf7
	Trak1
	Trappc3
	Trdv2-2
	Trib2
	Trim12c
	Trim5
	Trip12
	Trp53bp1
	Tsc22d2
	Tsc22d4
	Tsen34
	Tspan2
	Tut1
	Txndc11
	Tyw5
	Ubac2
	Ubash3b
	Ube2e3
	Ube2i
	Ube2j2
	Ube2k
	Ube2l3
	Ubl3
	Uggt1
	Ugt1a7c
	Umad1
	Unc13d
	Urb2
	Usp1
	Uvrag
	Vamp8
	Vcl
	Vegfb
	Vmp1
	Vps25
	Vps53
	Wdr24
	Wdr90
	Wfdc1
	Wipf1
	Wrn
	Xpo4
	Xpo7
	Ybx3
	Yipf2
	Ykt6
	Ypel5
	Zbtb9
	Zc3h15
	Zc3h7a
	Zcchc8
	Zeb2
	Zer1
	Zfand2a
	Zfc3h1
	Zfp36l2
	Zfp507
	Zfp553
	Zfp595
	Zfp652
	Zhx3
	Zkscan1
	Zmynd15
	Zswim8
	Zyg11b
	Zzef1

## Sheet: STable 7
Supplementary Table 7: Gene list for significant DEGs overlaping with GWAS relating to atherosclerotic cardiovascular disease (ASCVD) and associated with specific arterial macrophage subsets.
Resident/Adventitia	IFN/Inflammation	MacAIR/Trem2
Agmo	Dhx58	2510009E07Rik
Antxr2	Dok3	Acot7
Ccpg1	Egfl7	Cadm1
Cmtm6	Eif4e	Cdk6
Ctnnd1	Epb41l2	Chd7
Fer	Fndc3a	Cnn2
Fez2	Gem	Col14a1
Nrp1	Klf13	Creld2
Phactr1	Mat2a	Cyfip2
Plec	Milr1	Edem1
Plxnb2	Nfkb1	Filip1l
Ptprj	Pmaip1	Fundc2
Sh3pxd2b	Rapgef6	Gm9733
Stub1	Slc2a6	H2-Ob
Tns1	Stard3	Hvcn1
	Stat1	Itga9
	Tanc2	Lpcat2
	Tgoln1	Myo1e
	Trib1	Plin3
		Plxdc2
		Rap2a
		Scd2
		Sell
		Sh2d1b1
		Slc35e4
		Slc44a2
		Tecpr1
		Tmem51
		Tnfsf13b
		Uqcc2
		Wdfy4

## Sheet: STable 8
Supplementary Table 8: ASCVD-GWAS-associated macrophage DEGs that are differentially expressed in symptomatic versus asymptomatic carotid atherosclerotic plaques.
Mouse_gene	Human_gene	Sym_Asym.l2fc	Sym_Asym.padj	Mac_l2fc	Mac_padj
Areg	AREG	-2.15159	3.94817e-12	-5.94915	0.0159127
Bhlhe40	BHLHE40	-1.56062	1.04641e-06	-5.18858	0.0249285
Cd247	CD247	2.23069	0.000504183	6.0967	0.0431531
Cep170	CEP170	-1.05726	0.0237599	-4.634	0.0440238
Cnn2	CNN2	1.44844	7.30984e-06	-5.26673	0.0180555	*	MacAir/Trem2
Dpysl3	DPYSL3	-4.24615	0.00107129	-4.93904	0.0371495
Eif4e	EIF4E	-1.14781	0.000121042	-3.92902	0.0379734		IFN/Inflam
Gbp3	GBP4	-2.07796	0.0225768	-6.2897	0.0249285
Gem	GEM	-2.48068	0.0109406	-5.70999	0.0380498		IFN/Inflam
Lrrc47	LRRC47	1.68024	0.0415324	-6.21041	0.0230411	*
Mgp	MGP	-2.75342	5.89625e-08	-4.43153	0.0473823
Nfkb1	NFKB1	-1.20978	0.00183389	-5.06314	0.0438929		IFN/Inflam
Nrp1	NRP1	-1.36293	0.000690351	-5.28386	0.0229171		Adv/Res
Pde4a	PDE4A	-2.10216	0.000477065	4.95121	0.04716	*
Plec	PLEC	-1.17154	9.14526e-05	-5.43424	0.029132		Adv/Res
Plekhm1	PLEKHM1	-1.37644	0.0431858	-6.04163	0.0290255
Pls3	PLS3	-4.1487	0.00412722	-5.13485	0.0317408
Ppp1r15b	PPP1R15B	-2.33141	4.76169e-07	-4.94577	0.0386149
Rasal3	RASAL3	1.60964	0.0240522	6.97342	0.0277021
Sdhaf2	SDHAF2	1.05961	0.0115586	-4.91443	0.0477831	*
Tars2	TARS2	-2.07373	0.0297221	-5.71199	0.0264541
Traf3ip3	TRAF3IP3	1.62852	0.000283249	7.81334	0.0214691
Notes:	Macrophage genes differentially expressed in Symptomatic vs. Asymptomatic patients (Fernandez 2020) and overlaping with ASCVD-GWAS-associated macrophage DEGs identified in the present study. (cut-ff, padj <=0.05 & abs(log2FoldChange >=1)
	* fold change are in different direction for macrophages of Sym vs. Asym patients and macrophages of iWD vs. cWD mice

## Sheet: STable 9
Supplementary Table 9: Gene ontology analysis list for NRP1 high versus NRP1 low macrophages in integrated single-cell data for human atherosclerosis.
Term	Overlap	P.value	Adjusted.P.value	Old.P.value	Old.Adjusted.P.value	Odds.Ratio	Combined.Score	Genes
receptor-mediated endocytosis (GO:0006898)	9/143	7.94964e-09	8.45046e-06	0	0	17.9555	334.873	COLEC12;CD163;DAB2;TFRC;STAB1;MRC1;FCHO2;AP2A2;EPS15
cell junction disassembly (GO:0150146)	3/6	1.36593e-06	0.000725994	0	0	248.925	3361.4	C1QB;C1QA;C1QC
complement activation, classical pathway (GO:0006958)	3/9	5.68557e-06	0.00151094	0	0	124.444	1502.98	C1QB;C1QA;C1QC
synapse pruning (GO:0098883)	3/9	5.68557e-06	0.00151094	0	0	124.444	1502.98	C1QB;C1QA;C1QC
humoral immune response mediated by circulating immunoglobulin (GO:0002455)	3/11	1.11013e-05	0.00236014	0	0	93.3234	1064.68	C1QB;C1QA;C1QC
negative regulation of leukocyte apoptotic process (GO:2000107)	3/12	1.47574e-05	0.00261453	0	0	82.95	922.716	CXCL12;GAS6;MERTK
transmembrane receptor protein tyrosine kinase signaling pathway (GO:0007169)	9/404	4.50087e-05	0.0068349	0	0	6.01088	60.1608	NRP1;CSF1R;PDGFC;PDK4;IRS2;IGF1;MERTK;AP2A2;MTSS1
positive regulation of leukocyte chemotaxis (GO:0002690)	4/54	7.44568e-05	0.00989345	0	0	20.1185	191.232	CSF1R;CXCL12;GAS6;LGMN
positive regulation of phosphorylation (GO:0042327)	7/253	8.74035e-05	0.0103233	0	0	7.36505	68.8262	NRP1;CSF1R;DAB2;TFRC;IGF1;GAS6;MERTK
positive regulation of nucleotide-binding oligomerization domain containing signaling pathway (GO:0070426)	2/5	0.000168778	0.0152478	0	0	163.901	1423.8	HSPA1B;HSPA1A
platelet degranulation (GO:0002576)	5/125	0.000173059	0.0152478	0	0	10.5753	91.6022	SELENOP;F13A1;IGF1;GAS6;A2M
negative regulation of apoptotic process (GO:0043066)	9/485	0.000180456	0.0152478	0	0	4.96732	42.8184	DAB2;TFRC;PDK4;IGF1;GAS6;MERTK;HSPA1B;LGMN;HSPA1A
positive regulation of fibroblast proliferation (GO:0048146)	3/28	0.000209468	0.0152478	0	0	29.838	252.756	PDGFC;IGF1;GAS6
positive regulation of protein secretion (GO:0050714)	4/72	0.000228872	0.0152478	0	0	14.7796	123.888	IRS2;FRMD4A;IGF1;WLS
cellular heat acclimation (GO:0070370)	2/6	0.000252485	0.0152478	0	0	122.92	1018.29	HSPA1B;HSPA1A
regulation of nucleotide-binding oligomerization domain containing 2 signaling pathway (GO:0070432)	2/6	0.000252485	0.0152478	0	0	122.92	1018.29	HSPA1B;HSPA1A
heat acclimation (GO:0010286)	2/6	0.000252485	0.0152478	0	0	122.92	1018.29	HSPA1B;HSPA1A
positive regulation of cellular process (GO:0048522)	10/625	0.000258195	0.0152478	0	0	4.29937	35.5205	COLEC12;CSF1R;CXCL12;PDGFC;IRS2;IGF1;GAS6;MERTK;FOLR2;LGMN
positive regulation of mononuclear cell migration (GO:0071677)	3/31	0.000284844	0.0154515	0	0	26.6371	217.453	CXCL12;GAS6;LGMN
regulation of cell migration (GO:0030334)	8/408	0.000290716	0.0154515	0	0	5.20453	42.3814	CSF1R;DAB2;CXCL12;PLXND1;PDGFC;IGF1;SRGAP1;RHOB
positive regulation of proteasomal ubiquitin-dependent protein catabolic process (GO:0032436)	4/79	0.000326981	0.0159796	0	0	13.3954	107.507	DAB2;HSPA1B;HERPUD1;HSPA1A
negative regulation of dendritic cell apoptotic process (GO:2000669)	2/7	0.000352526	0.0159796	0	0	98.3309	781.768	CXCL12;GAS6
positive regulation of microtubule nucleation (GO:0090063)	2/7	0.000352526	0.0159796	0	0	98.3309	781.768	HSPA1B;HSPA1A
negative regulation of mitochondrion organization (GO:0010823)	3/34	0.000375814	0.0159796	0	0	24.0556	189.713	TFRC;IGF1;HSPA1A
epithelial tube morphogenesis (GO:0060562)	3/34	0.000375814	0.0159796	0	0	24.0556	189.713	CSF1R;MTSS1;RHOB
positive regulation of cytokine-mediated signaling pathway (GO:0001961)	3/36	0.000445742	0.0177273	0	0	22.5955	174.341	GAS6;HSPA1B;HSPA1A
cellular response to hepatocyte growth factor stimulus (GO:0035729)	2/8	0.000468769	0.0177273	0	0	81.9383	628.09	NRP1;LGMN
response to hepatocyte growth factor (GO:0035728)	2/8	0.000468769	0.0177273	0	0	81.9383	628.09	NRP1;LGMN
regulation of actin cytoskeleton reorganization (GO:2000249)	3/37	0.000483625	0.0177273	0	0	21.9298	167.416	CSF1R;NRP1;IQGAP2
positive regulation of tumor necrosis factor-mediated signaling pathway (GO:1903265)	2/9	0.00060108	0.0212983	0	0	70.2293	520.875	HSPA1B;HSPA1A
negative regulation of inclusion body assembly (GO:0090084)	2/10	0.000749326	0.0232809	0	0	61.4475	442.197	HSPA1B;HSPA1A
regulation of microtubule nucleation (GO:0010968)	2/10	0.000749326	0.0232809	0	0	61.4475	442.197	HSPA1B;HSPA1A
endothelial tube morphogenesis (GO:0061154)	2/10	0.000749326	0.0232809	0	0	61.4475	442.197	RBPJ;RHOB
positive regulation of ERK1 and ERK2 cascade (GO:0070374)	5/172	0.000749992	0.0232809	0	0	7.58099	54.5486	NRP1;CSF1R;PDGFC;GAS6;CCL18
positive regulation of cell population proliferation (GO:0008284)	8/474	0.000781683	0.0232809	0	0	4.4523	31.8521	CSF1R;PDGFC;IRS2;IGF1;RBPJ;GAS6;FOLR2;LGMN
regulation of proteasomal ubiquitin-dependent protein catabolic process (GO:0032434)	4/102	0.000860391	0.0232809	0	0	10.2397	72.2733	DAB2;HSPA1B;HERPUD1;HSPA1A
positive regulation of protein phosphorylation (GO:0001934)	7/371	0.000885097	0.0232809	0	0	4.94762	34.7809	NRP1;CSF1R;DAB2;TFRC;PDGFC;IGF1;GAS6
positive regulation of cell migration (GO:0030335)	6/269	0.000889117	0.0232809	0	0	5.82312	40.9091	NRP1;CSF1R;DAB2;CXCL12;PDGFC;IGF1
regulation of dendritic cell apoptotic process (GO:2000668)	2/11	0.000913377	0.0232809	0	0	54.6173	382.232	CXCL12;GAS6
regulation of inclusion body assembly (GO:0090083)	2/11	0.000913377	0.0232809	0	0	54.6173	382.232	HSPA1B;HSPA1A
regulation of fibroblast proliferation (GO:0048145)	3/46	0.00091979	0.0232809	0	0	17.332	121.174	PDGFC;IGF1;GAS6
regulated exocytosis (GO:0045055)	5/180	0.000919849	0.0232809	0	0	7.2315	50.5576	SELENOP;F13A1;IGF1;GAS6;A2M
positive regulation of MAPK cascade (GO:0043410)	6/274	0.000977867	0.0241738	0	0	5.71303	39.592	NRP1;CSF1R;PDGFC;IGF1;GAS6;CCL18
negative regulation of complement activation (GO:0045916)	2/12	0.0010931	0.0255676	0	0	49.1531	335.162	VSIG4;A2M
response to glucose (GO:0009749)	3/49	0.00110641	0.0255676	0	0	16.1992	110.262	TRA2B;IRS2;GAS6
response to unfolded protein (GO:0006986)	3/49	0.00110641	0.0255676	0	0	16.1992	110.262	HSPA1B;HERPUD1;HSPA1A
regulation of complement activation (GO:0030449)	3/50	0.00117352	0.0265416	0	0	15.8537	106.977	C1QB;C1QA;C1QC
inositol lipid-mediated signaling (GO:0048017)	3/51	0.00124316	0.0275308	0	0	15.5227	103.848	CSF1R;IRS2;IGF1
semaphorin-plexin signaling pathway involved in neuron projection guidance (GO:1902285)	2/13	0.00128837	0.0279498	0	0	44.6824	297.333	NRP1;PLXND1
regulation of immune effector process (GO:0002697)	3/53	0.00139011	0.0295538	0	0	14.9002	98.0194	C1QB;C1QA;C1QC
regulation of humoral immune response (GO:0002920)	3/54	0.00146751	0.0305874	0	0	14.6074	95.3012	C1QB;C1QA;C1QC
positive regulation of glycogen biosynthetic process (GO:0045725)	2/14	0.00149906	0.0306442	0	0	40.9568	266.339	IRS2;IGF1
axon guidance (GO:0007411)	5/203	0.00156834	0.0314555	0	0	6.38403	41.2264	NRP1;CXCL12;PLXND1;IRS2;EMB
glycosaminoglycan catabolic process (GO:0006027)	3/56	0.00163029	0.0320925	0	0	14.0547	90.2172	FUCA1;SDC3;LYVE1
negative regulation of endoplasmic reticulum stress-induced intrinsic apoptotic signaling pathway (GO:1902236)	2/15	0.00172503	0.0321703	0	0	37.8044	240.531	HERPUD1;HSPA1A
clathrin coat assembly (GO:0048268)	2/15	0.00172503	0.0321703	0	0	37.8044	240.531	FCHO2;EPS15
positive regulation of glycogen metabolic process (GO:0070875)	2/15	0.00172503	0.0321703	0	0	37.8044	240.531	IRS2;IGF1
regulation of tumor necrosis factor-mediated signaling pathway (GO:0010803)	3/58	0.00180395	0.033062	0	0	13.5423	85.5571	GAS6;HSPA1B;HSPA1A
synapse organization (GO:0050808)	4/126	0.00187976	0.0338676	0	0	8.2154	51.5648	C1QB;C1QA;PLXND1;C1QC
regulation of ERBB signaling pathway (GO:1901184)	2/16	0.00196616	0.0340973	0	0	35.1023	218.746	RBPJ;LGMN
platelet-derived growth factor receptor signaling pathway (GO:0048008)	2/16	0.00196616	0.0340973	0	0	35.1023	218.746	NRP1;PDGFC
cellular protein catabolic process (GO:0044257)	3/60	0.00198874	0.0340973	0	0	13.0658	81.2725	AP2A2;CTSC;LGMN
positive regulation of cardiac muscle tissue growth (GO:0055023)	2/17	0.00222232	0.0362903	0	0	32.7605	200.14	IGF1;RBPJ
positive regulation of smooth muscle cell migration (GO:0014911)	2/17	0.00222232	0.0362903	0	0	32.7605	200.14	NRP1;IGF1
positive regulation of transcription of Notch receptor target (GO:0007221)	2/17	0.00222232	0.0362903	0	0	32.7605	200.14	PLXND1;RBPJ
positive regulation of cell motility (GO:2000147)	5/221	0.00227271	0.0362903	0	0	5.84669	35.5875	CSF1R;DAB2;CXCL12;PDGFC;IGF1
positive regulation of Ras protein signal transduction (GO:0046579)	3/63	0.00228734	0.0362903	0	0	12.4106	75.4611	LPAR6;IRS2;IGF1
positive regulation of peptidyl-tyrosine phosphorylation (GO:0050731)	4/134	0.00235199	0.0367671	0	0	7.70672	46.6449	NRP1;CSF1R;IGF1;GAS6
negative regulation of intrinsic apoptotic signaling pathway (GO:2001243)	3/64	0.00239271	0.0368616	0	0	12.2066	73.6706	CXCL12;HERPUD1;HSPA1A
regulation of mitotic spindle assembly (GO:1901673)	2/19	0.00277925	0.0416105	0	0	28.9034	170.113	HSPA1B;HSPA1A
positive regulation of monocyte chemotaxis (GO:0090026)	2/19	0.00277925	0.0416105	0	0	28.9034	170.113	CXCL12;LGMN
regulation of protein modification by small protein conjugation or removal (GO:1903320)	2/20	0.00307976	0.0448464	0	0	27.2963	157.852	HSPA1B;HSPA1A
regulation of smooth muscle cell migration (GO:0014910)	2/20	0.00307976	0.0448464	0	0	27.2963	157.852	NRP1;IGF1
regulation of ERK1 and ERK2 cascade (GO:0070372)	5/238	0.00312732	0.0449236	0	0	5.41543	31.2339	NRP1;CSF1R;PDGFC;GAS6;CCL18
phosphatidylinositol-mediated signaling (GO:0048015)	3/71	0.00321474	0.0455636	0	0	10.9461	62.8309	CSF1R;IRS2;IGF1
membrane organization (GO:0061024)	5/242	0.0033581	0.0469692	0	0	5.32295	30.3215	DAB2;TFRC;FCHO2;AP2A2;EPS15

[truncated: 19 more sheets: STable 10, STable 11, STable 12, STable 13, STable 14, Stable 15, Stable 16, STable 17, STable 18, STable 19, STable 20, Stable 21, STable 22, Stable 23, Stable 24, Stable 25, Stable 26, Stable 27, Stable 28]
