# Supplementary material for: Early intermittent hyperlipidaemia alters tissue macrophages to fuel atherosclerosis
Source: Nature. 2024 Sep 4;634(8033):457–65. doi: 10.1038/s41586-024-07993-x (PMC11464399; doi:10.1038/s41586-024-07993-x)
Supplement: Supplementary file 5 — Source Data Figs. 1–4 and Source Data Extended Data Figs. 1–6 and 8–10 [file 41586_2024_7993_MOESM5_ESM.xlsx]

## Sheet: Figure.1
Early intermittent hyperlipidaemia accelerates atherosclerosis in mice
Figure 1
b, Calculation of plasma cholesterol levels over the whole period of the experiments
	Total area under the curve of plasma cholesterol (mmol/L) x days
	cWD			iWD
	Mean	SEM	N	Mean	SEM	N	P value
	1596	132.9	6	1769	120.8	6	0.3603
	Cholesterol (mmol/L)
	week0		week9		week10		week11		week12		week13		week14		week15		week16		Area under the curve
	cWD	iWD	cWD	iWD	cWD	iWD	cWD	iWD	cWD	iWD	cWD	iWD	cWD	iWD	cWD	iWD	cWD	iWD	cWD	iWD
	7.5	7.8	6.9	8.8	6.8	19.8	22.3	13.6	21.6	8.9	16.9	20	22.9	15.3	23	11.6	16.7	14	1320	1587
	5.7	6.5	6.2	8.6	5.9	34.7	22.9	12.2	21.2	9.6	25.1	32.8	25.7	13.4	29.7	9.8	20.5	21.2	1383	2050
	6.5	6.2	7.9	8.8	8.2	35.1	18.9	15.1	25.6	11.3	28.7	32.5	27	19	30.7	14	21.7	23.5	1557	2232
	7.8	7.3	6.2	8.2	6.7	22.2	24.2	9.5	22.8	8.9	20.5	25.5	21.9	9.3	25.9	9.7	12.2	21.2	1348	1533
	6.5	6.5	9.6	8.1	10.4	27.3	34.4	9.6	29.9	8.1	36.4	27	42.8	10.2	49.5	8.4	30.4	8	2131	1630
	5.7	6.4	9.3	9.2	9.8	23.9	33.3	9.6	25.5	9.2	34	26.1	31.6	9.4	37.3	8.2	20.8	15.8	1839	1579
	Data from week0, 9 and 10 (cWD) and week9, 10 and 11 (iWD) were used to calculate the area under the curve for week1 to week8 data.
d, f, g, h Atherosclerotic plaque size in the aortic sinus
	Plaque area (μm2)
	1d, 6 weeks		1f, 12 weeks		1g, Gut		1h, Rag2 -/-
	cWD	iWD	cWD	iWD	cWD	iWD	cWD	iWD
	34531.2	239292	133892	501342	44540	70474	19228.5	62493.5
	15374.8	190160	113857	560938	33805	232472	20753.3	34589.8
	19547.8	164841	90416	397211	46952	74136	12457	84610.8
	9983.6	103865	195332	663166	67983	135323	20873.6	58142.2
	13417.9	112355	114438	528396	45687	93811	39077.7	70601.1
	27123.3	68872.3		458978	55734	77366	28590.4	41465
	45796	70943.8			114341	93924	32859.2	59663.7
	48778.2	191766			73425	77113	14216.5
	30037.5	87454.5			35012	122475
	19959.2	219218			20660	78949
	28540.8	130079			31286	275698
	73702.5	237808			64140	125784
	40437.2	76404.5				82048
	41420.5	110108				56791
	26807	178516
	8092.5
Mean	30220	145400	129600	518300	52800	114000	23510	58800
SEM	4268	15770	17820	37140	7233	17120	3265	6375
N	16	15	5	6	12	14	8	7
P value	5.45169e-08		1.01063e-05		0.0048		0.0002

## Sheet: Figure. 2
Early intermittent hyperlipidaemia alters resident-like arterial macrophages
Figure 2
Figure 2a; Please see Suppl. Table S2.
Figure 2b; Please see Suppl. Table S1.
Figure 2d,e
	Adventitial LYVE-1+ mac number				Correlation with the extent of plaque spread
	Figure 2d				Figure 2e
	8w	10w	18w		number	plaque (μm)
	73.6667	69.5	43.75		73.67	518.892
	71.25	65	51.25		71.25	538.35
	73	62.75	56		73	659.839
	71	58	48.25		71	640.65
Mean	72.23	63.81	49.81		69.5	553.494
SEM	0.6545	2.392	2.575		65	800.437
N	4	4	4		58	1082.21
P value	0.0286; 8w vs 10w, 10w vs 18w				62.75	663.389
					58	1009.42
					56	869.677
					48.25	1015.56
					43.75	1303.8
					51.25	1112.55
				N	13	13
				Correlation	-0.913343
				P value	3.61232e-05
Figure 2g
	Percentages of adventitial LYVE1+ CD68+ macrophages among adventitial CD68+ macrophages
	Healthy	Athero
	54.8304	45.05
	55.3016	43.8389
	67.9836	29.349
	60.7012	49.1597
	56.2172	37.7755
	66.5038	41.0269
	40.2183	42.0084
		44.3338
		46.7241
Mean	57.39	42.14
SEM	3.496	1.937
N	7	9
P value	0.0012

## Sheet: Figure. 3
Deletion of LYVE1+ resident macrophages accelerates atherosclerosis.
Figure 3
Figure 3b,c,d
	3b, Plaque Area (x10^3 μm2)		3c, CD68+ Area (x10^3 μm2)		3d, Plaque necrosis (%)
	Csf1rfl/fl	Lyve1cre/wtCsf1rfl/fl	Csf1rfl/fl	Lyve1cre/wtCsf1rfl/fl	Csf1rfl/fl	Lyve1cre/wtCsf1rfl/fl
	629.712	738.81	359.945	517.249	20.87	23.66
	479.904	743.741	342.083	452.476	21.01	33.78
	542.279	481.496	384.876	333.938	21.82	34.12
	332.206	734.163	220.708	411.519	18.9	48.71
	466.147	866.273	308.187	524.421	27.54	25.57
	795.375	836.659	307.44	369.817	22.61	45.51
	666.922	846.052	352.732	430.968	28.35	39.56
Mean	558.9	749.6	325.1	434.3	23.01	35.84
SEM	57.55	49.46	20.32	26.77	1.346	3.566
N	7	7	7	7	7	7
P value	0.0262		0.0111		0.007
Figure 3f, g,h
	Csf1rflox/flox (f, g, h)
	3f, Plaque Area (x 10^3 μm2)		3g, Necrotic Area (%)		3h, Plasma Cholesterol (g/L)
	cWD	iWD	cWD	iWD	cWD	iWD
	61.0101	303.644	1.7	20.41	40.0666	12.9946
	81.0714	137.788	8.98	5.68	27.7801	16.1183
	71.4125	208.407	9.64	16.99	39.546	20.1791
	76.2122	152.059	2.28	9.39	22.7883	19.7626
	55.1202	146.914	3.63	11.98	46.8611	14.6966
	100.593	114.277	6.39	10.12	36.9487	8.93122
	102.714	87.6574	5.28	12.7	35.6339	16.7195
	130.662	144.004	7.3	7.22	36.443	14.292
		110.072		29.54		17.3264
Mean	84.85	156.1	5.65	13.78	35.76	15.67
SEM	8.851	21.61	1.048	2.495	2.639	1.158
N	8	9	8	9	8	9
P value	0.0016		0.0055		8.22707e-05
Figure 3j, k, l
	Lyve1cre/+Csf1rflox/flox (j, k, l)
	3j, Plaque Area (x10^3 μm2)		3k, Necrotic Area (%)		3l, Plasma Cholesterol (g/L)
	cWD	iWD	cWD	iWD	cWD	iWD
	89.1413	195.506	5.62	10.92	9.0379	22.3657
	163.805	151.051	16.52	18.73	34.6522	9.55852
	142.194	149.023	7.96	10.25	50.6872	20.908
	59.1715	165.477	1.28	22.76	22.1574	18.409
	185.569	93.9266	11.24	8.82	37.1512	22.6781
	105.021	144.201	18.3	10.05	27.2595	28.0811
	102.651	205.542	15.5	11.41	26.0805	16.2885
	175.071	139.526	21.58	16.44	20.816	7.75994
	122.146	134.473	19.77	30.25	26.8176	8.78389
	107.593	124.925	6.64	16.59	36.1885	14.0774
	196.725	134.332	10.18	25.7	23.1324	9.52093
Mean	131.7	148.9	12.24	16.54	28.54	16.22
SEM	13.3	9.432	1.974	2.163	3.277	2.062
N	11	11	11	11	11	11
P value	0.3246		0.1891		0.0086

## Sheet: Figure. 4
Alteration of atherosclerotic cardiovascular disease pathways in resident arterial macrophages accelerates atherosclerosis
Figure 4
Fig4a; Please see Suppl. Table S6.
Fig4b; Please see Suppl. Table S7.
Fig4c; Please see Suppl. Table S8.
Fig4f; Please see Suppl. Table S9.
Fig4g, Atherosclerotic plaque size in the aortic sinus
	Plaque Area (μm2)
	Nrp1+/+	Nrpfl/fl	Nrp1+/+	Nrpfl/fl
	cWD	cWD	iWD	iWD
	44717.3	43926.1	80255.5	48661
	31545.6	52970.8	78775	76708.9
	37317.9	78106.8	104680	99575.6
	40746.2	55090.7	69081.8	88176.2
	50693.2	110538	147596	96993.4
	24196.6	40672.4	111237	90528.4
	24962.7	50565.7	80698.1	38449.3
	22992.4	76065.7		95892.6
	63190	39689.8		98218.4
	31973.8	61299.8
	10757.1	46449.6
	9883.2	17858.9
	57215.7	17549.8
	6199.51	90034.6
Mean	32600	55770	96050	81470
SEM	4698	6939	10320	7578
N	14	14	7	9
P value	0.0103		0.2628
Fig4h; Please see Suppl. Table S12.

## Sheet: Extended data Fig. 1
Induction of early intermittent hyperlipidaemia in mice
Extended data Fig. 1b
	Cholesterol (mmol/L)
	day0	day2	day4	day7	day9	day11	day14
	5.7	14.5	insufficient	30.3	16.2	9.7	6.8
	6.1	15.2	29.2	32.2	17.3	11.9	8.5
	6	10.4	19.5	31.3	18.1	10.1	6.8
	6	12.3	35.9	39.7	14.4	14.1	9.2
Mean	5.95	13.1	28.2	33.38	16.5	11.45	7.825
SEM	0.0866	1.092	4.761	2.144	0.801	1.005	0.6088
N	4	4	4	4	4	4	4
Extended data Fig. 1c
	Cholesterol (mmol/L)
	9w		10w		11w		12w		13w		14w		15w		16w
	cWD	iWD	cWD	iWD	cWD	iWD	cWD	iWD	cWD	iWD	cWD	iWD	cWD	iWD	cWD	iWD
	6.9	8.8	6.8	19.8	22.3	13.6	21.6	8.9	16.9	20	22.9	15.3	23	11.6	16.7	14
	6.2	8.6	5.9	34.7	22.9	12.2	21.2	9.6	25.1	32.8	25.7	13.4	29.7	9.8	20.5	21.2
	7.9	8.8	8.2	35.1	18.9	15.1	25.6	11.3	28.7	32.5	27	19	30.7	14	21.7	23.5
	6.2	8.2	6.7	22.2	24.2	9.5	22.8	8.9	20.5	25.5	21.9	9.3	25.9	9.7	12.2	21.2
	9.6	8.1	10.4	27.3	34.4	9.6	29.9	8.1	36.4	27	42.8	10.2	49.5	8.4	30.4	8
	9.3	9.2	9.8	23.9	33.3	9.6	25.5	9.2	34	26.1	31.6	9.4	37.3	8.2	20.8	15.8
Mean	7.683	8.617	7.967	27.17	26	11.6	24.43	9.333	26.93	27.32	28.65	12.77	32.68	10.28	20.38	17.28
SEM	0.615	0.1682	0.7433	2.641	2.587	0.9835	1.336	0.4417	3.099	1.961	3.157	1.588	3.902	0.8946	2.468	2.37
N	6	6	6	6	6	6	6	6	6	6	6	6	6	6	6	6
Extended data Fig. 1d
	Cholesterol (mmol/L)
	9w		10w		11w		12w		13w		14w		15w		16w
	cWD	iWD	cWD	iWD	cWD	iWD	cWD	iWD	cWD	iWD	cWD	iWD	cWD	iWD	cWD	iWD
	3.8	5.6	3.6	16.3	17	10.1	16.8	7.5	12.5	16.4	18	12.6	18.8	8.5	12.5	11.6
	3.1	4.4	3.2	28.2	18.6	9.9	15.2	5.6	19.6	25.4	20.4	10	24.1	5.9	15.7	16.7
	5	4.5	5.3	31.4	15.1	11.2	20.1	6.6	22.9	25.6	21.8	15.2	25.6	9.3	16.2	17.9
	3	4.1	3.5	15	19.7	5.8	18.2	4.7	16	20.3	16.9	5.4	21.1	5.7	8.9	17.4
	5.5	4	6.4	22.1	27.6	6.1	22.1	4.3	28.4	22.1	34.9	5.9	40.4	5	23	3.9
	5.4	4.8	6	19.8	27.4	6	19.5	4.8	27.4	21.5	28.1	5.2	31.1	4.5	15.9	12.8
Mean	4.3	4.567	4.667	22.13	20.9	8.183	18.65	5.583	21.13	21.88	23.35	9.05	26.85	6.483	15.37	13.38
SEM	0.4662	0.2376	0.5725	2.665	2.181	1.008	1.004	0.5082	2.572	1.402	2.812	1.726	3.208	0.7977	1.91	2.168
N	6	6	6	6	6	6	6	6	6	6	6	6	6	6	6	6
Extended data Fig. 1e, f, g, h
	1e, Body weight (g)		1f, Systolic blood		1g, Heart rate		1h, Corticosterone
			pressure (mmHg)		(beats/min)		(ng/mL)
	cWD	iWD	cWD	iWD	cWD	iWD	cWD	iWD
	40.4	29.2	133.75	112.571	638.609	668.405	137	62
	35.9	34.4	114.923	118.273	639.953	664.239	210	51
	29.7	36.4	140.714	117.083	632.435	646.645	122	27
	31.8	30.4	115.333	114.556	539.188	542.487	88	120
	27.7	28.2	114	133.765	646.34	664.621	103	163
	30.3	29.8		117.75		656.33		68
Mean	32.63	31.4	123.7	119	619.3	640.5	132	81.83
SEM	1.915	1.325	5.62	3.081	20.15	19.85	21.2	20.48
N	6	6	5	6	5	6	5	6
P value	0.608		0.4574		0.477		0.1249

## Sheet: Extended data Fig. 2
Early intermittent hyperlipidaemia accelerates atherosclerosis in mice and increases plaque inflammation and necrosis
Extended data Fig. 2a, b
	Plaque area (μm2)
	2a		2b
	Female		Female irradiated
	cWD	iWD	cWD	iWD
	144210	190299	58028.4	65671.1
	154066	225456	57930.3	88221.2
	104932	186678	57600.9	259670
	205746	226260	64774	126083
	134531	147517	46833.8	102164
	85807.8	175652	34548.2	142394
	135290	103114	57308	88534.9
	80693.5	192136	40061.6
	114181	206952	36621.2
	235166	183559	34890.1
		162634
Mean	139500	181800	48860	124700
SEM	15630	10660	3649	24480
N	10	11	10	7
P value	0.0346		0.0023
Extended data Fig. 2c, d, e, f, g
	2c		2d		2e		2f		2g
	MOMA2 area (μm2)		CD3 area (μm2)		Necrotic area (μm2)		SMA area (μm2)		Collagen area (μm2)
	cWD	iWD	cWD	iWD	cWD	iWD	cWD	iWD	cWD	iWD
	42981.9	78255.1	314.876	7562.18	24186	41402.5	708.162	12170.5	596.809	11960.8
	5320.06	88962.6	369.34	5332.51	2047.08	57087.3	3761.14	3786.2	1280.93	1521.81
	28413.2	105668	4137.67	10494.8	1666.01	78845.2	4421.92	2930.92	1670.5	3066.73
	6803.64	36105.8	4027.89	7670.26	4167.65	10925.1	52.763	21146.2	1805.84	727.008
	7550.11	38168.6	4318.94	2777.74	4916.14	27188.4	5235.49	17091.9	937.072	1220.33
	28217.8	19684.9	1925.01	2078.2	11593.8	11103.6	2834.76	11300.7	253.207	405.748
Mean	19880	61140	2516	5986	8096	37760	2836	11400	1091	3150
SEM	6354	14050	773.9	1312	3534	10980	844.6	2931	248.5	1802
N	6	6	6	6	6	6	6	6	6	6
P value	0.0233		0.0459		0.0278		0.0185		0.2839

## Sheet: Extended data Fig. 3
Various regimens of early intermittent hyperlipidaemia accelerate atherosclerosis in mice
Extended data Fig. 3b				Extended data Fig. 3d
	Plaque area (μm2)				Atherosclerotic plaque size on en face aorta (% of vessel area)
	Group1	Group2			cWD	iWD
	109696	239292			13.3147	24.5969
	227298	190160			16.8556	28.3358
	163388	164841			6.30896	22.6032
	77510.1	103865			9.96995	45.7585
	176379	112355			3.45005	34.0304
	67779.6	68872.3				25.2158
Mean	137000	146600		Mean	9.98	30.09
SEM	25480	25730		SEM	2.393	3.531
N	6	6		N	5	6
P value	0.7972			P value	0.0015
Extended data Fig. 3e, f, g, h, i
	3e		3f		3g		3h		3i
	MOMA2 area (μm2)		CD3 area (μm2)		SMA area (μm2)		Collagen area (μm2)		Necrotic area (μm2)
	cWD	iWD	cWD	iWD	cWD	iWD	cWD	iWD	cWD	iWD
	7232.89	6167.86	1002.64	9154.97	259.621	111.148	612.441	18888.6	25313.4	183844
	49257.5	36740.1	5056.67	5632.35	1933.47	1776.7	1717.52	12289.1	24312.4	219280
	49139.7	50241.2	2004.45	12802.9	415.559	3361.8	603.146	23347.1	16887	290107
	40183.2	81501.1	2301.9	5965.73	2150.79	8204.19	1085.46	8646.47	69451.4	196542
	52418.5	38453.8	2222.53	13884.9	1933.47	948.073	2314.47	26461	12761.1	197176
Mean	39650	42620	2518	9488	1339	2880	1267	17930	29750	217400
SEM	8356	12150	676	1699	411.3	1435	331.8	3324	10200	19050
N	5	5	5	5	5	5	5	5	5	5
P value	0.8451		0.0051		0.3319		0.0011		2.40931e-05
Extended data Fig. 3j				Extended data Fig. 3l
	Internalision index (%)				Plaque area (μm2)
	cWD	iWD			early_iWD	late_iWD
	4.97238	4.56026			295490	213834
	6.95652	2.48276			400204	421386
	3.75	4.20354			637869	325039
	8.10811	2.42719			416640	293632
	4.54545	1.88679			259017	124764
		2.20588			328630	235433
Mean	5.666	2.961			217016	166722
SEM	0.8074	0.4597			230899	140612
N	5	6			207388	96340.9
P value	0.0139				177558
					204244
				Mean	306814	224196
				SEM	40922	35479
				N	11	9
				P value	0.1542

## Sheet: Extended data Fig. 4
Early intermittent hyperlipidaemia, gut microbiota, and accelerated atherosclerosis in mice
Extended data Fig. 4e				Extended data Fig. 4h
	Relative bacterial load				Cholesterol (g/L)
	Before ABx	After ABx			cWD	iWD
	1.31109	0.0914863			10.38	9.85
	1.30692	0.0715928			17.05	8.52
	0.950189	0.0870264			13.36	10.36
	1.09783	0.0712407			9.69	10.56
	0.701082	0.0800431			9.4	11.88
	1.51325	0.131801			8.61	7.37
	0.817625	0.0907821			9.32	7.87
	1.86247	0.0987042			11.1	8.48
	0.833294	0.0438359			11.47	9.61
	0.787052	0.0945964			9.68	9.71
	0.551441	0.0516407		Mean	11.01	9.421
	1.28955	0.0766982		SEM	0.7982	0.4325
	0.60314	0.0768156		N	10	10
	0.715107	0.0419581		P value	0.0979
	0.631425	0.0472982
	1.02853	0.209614
		0.0796324
		0.119478
		0.140486
		0.117072
Mean	1	0.09109
SEM	0.09279	0.008777
N	16	20
P value	1.183e-12
Extended data Fig. 4i
	Total area under the curve of plasma cholesterol (mmol/L) x days
	cWD			iWD
	Mean	SEM	N	Mean	SEM	N	P value
	1513	50.16	8	1547	54.86	7	0.6507
	Cholesterol (mmol/L)
	week0		week1		week3		week10		week11		week12		week13		week16		Area under the curve
	cWD	iWD	cWD	iWD	cWD	iWD	cWD	iWD	cWD	iWD	cWD	iWD	cWD	iWD	cWD	iWD	cWD	iWD
	5.3	5.8	5.1	22.2	4.8	6.3	5.8	22.9	19.5	7.4	25.1	6.3	29.6	23.9	33.5	19.9	1320	1507
	5.9	5.1	6.5	18.8	5.6	5.8	6.8	18.6	24.9	7.4	28.8	6.5	33.7	23.9	27.9	20.7	1535	1357
	5.7	4.5	5	22.3	5.7	5.8	6.9	26.8	24.1	10.5	25.5	6.8	29.4	28.2	25.8	20.4	1396	1600
	4.7	5.4	4.7	23	5.2	6.4	6.2	21.1	23.7	7.8	27.3	5.7	33.7	17.4	35.2	19.8	1445	1473
	6.1	5.4	6.5	26.3	6.5	6.3	7.9	23.6	26.9	10.3	31.2	8.6	37.6	34.5	37.5	25.7	1694	1807
	6.3	5.3	6	23.9	6.3	6	6.2	20.4	22	7.4	24.6	8	30.3	31.5	29.8	23.8	1422	1623
	6.6	5.4	6.4	19.4	7.1	5.3	7.3	18.7	27.3	9.1	31	6.8	37.6	31.1	38	27.1	1712	1463
	4.9		4.9		5.6		6.3		26.8		31.3		36.7		33		1578
	Data from week1 and week3 were used to calculate the area under the curve for week4 to week9 data.
	Data from week11 and week12 were used to calculate the area under the curve for week14 and week15 data.

## Sheet: Extended data Fig. 5
Impact of early intermittent hyperlipidaemia on atherosclerosis and resident arterial macrophages in mice
Extended data Fig. 5b
	Plaque area (μm2)
	cWD	iWD
	14265.2	23378
	22820.2	15802.5
	1772	9460
	10340.5	24016.8
	4177.75	15056.2
		7173
Mean	10680	15810
SEM	3755	2829
N	5	6
P value	0.294
Extended data Fig. 5e, f, g h
	MacAIR Fate Mapping				MacAIR Fate Mapping				MacAIR Fate Mapping				Adventitia Macrophages Fate Mapping
	Total Macrophage				%tdTomato+ of Macrophage				#tdTomato+ Macrophage				#tdTomato+ Macrophage/mm^2 area
	Extended data Fig. 5e				Extended data Fig. 5f				Extended data Fig. 5g				Extended data Fig. 5h
	cWD	iWD			cWD	iWD			cWD	iWD			cWD	iWD
	550	616			70.1818	31.9805			386	197			937.175	629.74
	476	586			47.0588	51.7065			224	303			862.825	657.621
	483	356			60.4555	36.7978			292	131			755.019	554.275
	219	374			67.1233	56.6845			147	212			694.424	545.725
	375	389			43.7333	18.509			164	72			921.561	536.059
	589	611			49.236	50.5728			290	309			871.375	608.55
	746	515			56.8365	49.7087			424	256			793.309	986.617
	729	443			40.3292	47.1783			294	209			646.84	753.903
	851	408			46.5335	41.6667			396	170			635.688	784.015
	620	655			72.2581	25.9717			448	268			698.141	693.309
	503	786			49.1054	40.916			247	218			622.305	711.524
	640	566			62.1875	27.7354			398	147			587.732	797.398
	550	561			55.4545	49.2994			305	221			695.911	813.755
	490	738			60.4082	47.9578			296	266			613.755	534.572
	652	674			54.4479	39.3939			355	197			644.981	613.011
		785				36.0434				387				1061.34
		759				29.2285				364				955.019
		569				35.6766				203				728.625
		442				53.8462				238				760.966
		631				44.374				280				550.929
		620				49.5161				307				857.621
Mean	564.9	575.4		Mean	55.69	41.18		Mean	311.1	236		Mean	732.1	720.7
SEM	40.16	29.41		SEM	2.514	2.254		SEM	23.44	16.51		SEM	30.37	33.63
N	15	21		N	15	21		N	15	21		N	15	21
P value	0.8292			P value	0.0002			P value	0.0107			P value	0.8118

## Sheet: Extended data Fig. 6
Impact of macrophage expression of SPIC on the development of atherosclerosis in mice
Extended data Fig. 6a; Please see Suppl. Table S4.
Extended data Fig. 6b; Please see Suppl. Table S5
Extended data Fig. 6c, d, e, f
	6c, Atherosclerotic plaque size in the aortic sinus					6d, Atherosclerotic plaque size on en face aorta					6e, Cholesterol (g/L)				6f, Plaque area (μm2)
	Plaque area (μm2)					% of vessel area					WT	Spic-/-			cWD	iWD
	flox/+	flox/flox				WT	Spic-/-				6.50078	6.5285			20696.8	70134
	90741.5	182965				0.17	1.87				7.30463	5.74314			104004	111020
	53497.1	161353				2.1	4.53				8.13157	5.90483			76188.1	58669.1
	17746.1	105122				2.86	5.34				3.23459	7.48942			33637.5	89899.6
	35379.1	171539				3.49	5.98				7.42936	6.5747			42959.3	104329
	58079.1	170479				0.97	2.14				9.88709	4.74988			98524.4	75481.4
	56188.5	196657				0.16	7.16				6.644	6.92581			67326.9	55401.1
	69597.1	204950				1.5	4.24				7.19375	8.75062			50668.9
	99288.4	84746				0.18	2.67				9.83165	8.71829			63189.2
	111223	105815				2.44	3.16				8.0669	9.27266		Mean	61910	80700
	64464	68067.8				4.03	4.62				6.05267	7.02744		SEM	9377	8204
	41380	83899.4					2.25				7.95602	7.36007		N	9	7
	330157	178563					3.11				6.90271	9.20798		P value	0.1669
	39702	132146			Mean	1.79	3.923				3.28541	5.84478
	68332	157972			SEM	0.4497	0.4821				8.03456	7.87286
	39811	116714			N	10	12				7.83591	7.56796
	62184	157813			P value	0.0046					8.82916	7.25381
	106608	330456									4.35258	7.86362
	52366	319718									7.42936	7.56334
	20085	151372									7.39703	6.9951
	129159	256792									8.24245	8.97699
	42285	296685									8.24245	6.72253
	28624	238957									7.32773	7.17528
		257620									8.33484	8.56583
		439779									6.29751
		226503								Mean	7.23	7.361
		235027								SEM	0.3314	0.2392
		463196								N	25	24
Mean	73500	203500								P value	0.7519
SEM	13790	19270
N	22	27
P value	3.49715e-06

[truncated: 3 more sheets: Extended data Fig. 8, Extended data Fig. 9, Extended data Fig. 10]
